# Supplementary material for: Forecasting Stomach Cancer Burden from High Sodium Intake in Japan, 2022–2050: Scenario Analysis of Demographic Disparities
Source: Nutrients. 2026 May 21;18(10):1641. doi: 10.3390/nu18101641 (PMC13209551; doi:10.3390/nu18101641)
Supplement: Supplementary file 1 [file nutrients-18-01641-s001.zip › Supplementary tables.xlsx]

## Sheet: ReadMe
Supplementary tables
Contents
Supplementary Table S1	DALY rates attributable to diets high in sodium for stomach cancer and population characteristics by age group, 1990-2021. (A) Ages 15-49 years, (B) Ages 50-69 years, (C) Ages ≥70 years
Supplementary Table S2	Projected age-standardized DALY rates attributable to diets high in sodium for stomach cancer, 2022-2050. (A) Sex combined, (B) females, (C) males
Supplementary Table S3	Projected DALY rates attributable to diets high in sodium for stomach cancer among population aged 15-49 years, 2022-2050. (A) Sex combined, (B) females, (C) males
Supplementary Table S4	Projected DALY rates attributable to diets high in sodium for stomach cancer among population aged 50-69 years, 2022-2050. (A) Sex combined, (B) females, (C) males
Supplementary Table S5	Projected DALY rates attributable to diets high in sodium for stomach cancer among population aged ≥70 years, 2022-2050. (A) Sex combined, (B) females, (C) males

## Sheet: Table S1_Pop-charac-agegroup
Supplementary Table 1 - DALY rates attributable to diets high in sodium for stomach cancer and population characteristics by age group, 1990-2021. (A) Ages 15-49 years, (B) Ages 50-69 years, (C) Ages ≥70 years.
A)	15-49 years old				B)	50-69 years old				C)	70 years old and above
Year	Sex	Attributable DALY rate (per 100,000 population)	Diets high in sodium (SEV)	SDI	Year	Sex	Attributable DALY rate (per 100,000 population)	Diets high in sodium (SEV)	SDI	Year	Sex	Attributable DALY rate (per 100,000 population)	Diets high in sodium (SEV)	SDI
1990	Both	29.5386	51.3124	0.790254	1990	Both	191.624	75.4671	0.790254	1990	Both	386.748	75.7896	0.790254
	Male	30.7454	58.1593			Male	282.507	78.5337			Male	602.703	78.9748
	Female	28.3051	44.3762			Female	108.213	72.6525			Female	249.796	73.7696
1991	Both	28.8636	51.3838	0.790254	1991	Both	186.409	75.8295	0.790254	1991	Both	376	75.8252	0.790254
	Male	29.9682	58.3671			Male	274.854	78.9858			Male	590.695	79.028
	Female	27.7333	44.3015			Female	104.478	72.9056			Female	241.9	73.8247
1992	Both	27.6463	51.1717	0.8	1992	Both	181.562	76.1098	0.8	1992	Both	365.066	75.8051	0.8
	Male	28.5604	58.2438			Male	268.451	79.3629			Male	578.246	79.0429
	Female	26.71	43.9897			Female	100.359	73.0697			Female	233.673	73.8095
1993	Both	26.0245	50.8592	0.8	1993	Both	176.317	76.2895	0.8	1993	Both	352.835	75.744	0.8
	Male	26.9627	58.0219			Male	261.511	79.6385			Male	559.696	79.0235
	Female	25.0626	43.5753			Female	96.1223	73.1371			Female	226.502	73.7412
1994	Both	24.5968	50.3658	0.81	1994	Both	170.735	76.3278	0.81	1994	Both	344.028	75.6468	0.81
	Male	25.678	57.6239			Male	254.717	79.7745			Male	546.011	78.9671
	Female	23.487	42.9749			Female	91.3542	73.0699			Female	220.524	73.6165
1995	Both	24.1304	49.7852	0.810511	1995	Both	165.453	76.2771	0.810511	1995	Both	335.124	75.4565	0.810511
	Male	25.3374	57.1089			Male	245.345	79.8064			Male	534.403	78.8281
	Female	22.8903	42.3192			Female	89.7582	72.9331			Female	212.44	73.3808
1996	Both	23.8938	48.8242	0.810511	1996	Both	160.742	76.0314	0.810511	1996	Both	322.417	75.175	0.810511
	Male	25.2021	56.1777			Male	239.233	79.6471			Male	515.436	78.6088
	Female	22.5494	41.3257			Female	86.2399	72.5994			Female	202.341	73.0388
1997	Both	22.3131	47.2855	0.822939	1997	Both	153.636	75.4921	0.822939	1997	Both	310.543	74.7518	0.822939
	Male	23.3458	54.6705			Male	227.63	79.2061			Male	498.966	78.2677
	Female	21.2517	39.7534			Female	83.1859	71.956			Female	191.976	72.5395
1998	Both	21.2928	45.4034	0.822939	1998	Both	149.839	74.6998	0.822939	1998	Both	307.81	74.2118	0.822939
	Male	22.4952	52.7865			Male	222.066	78.5165			Male	495.391	77.8149
	Female	20.0566	37.8715			Female	80.9104	71.0574			Female	188.421	71.9186
1999	Both	19.8167	43.319	0.822939	1999	Both	144.925	73.669	0.822939	1999	Both	301.321	73.5404	0.822939
	Male	20.7488	50.6623			Male	214.29	77.5862			Male	484.48	77.2278
	Female	18.8582	35.8242			Female	78.5899	69.9229			Female	183.579	71.17
2000	Both	18.1214	41.224	0.822939	2000	Both	137.95	72.4175	0.822939	2000	Both	289.709	72.7317	0.822939
	Male	18.789	48.5019			Male	203.539	76.4168			Male	465.239	76.4871
	Female	17.4347	33.7936			Female	75.1341	68.5873			Female	175.816	70.2949
2001	Both	16.7265	39.1342	0.822939	2001	Both	131.841	70.997	0.822939	2001	Both	278.939	71.8102	0.822939
	Male	17.2019	46.3555			Male	194.358	75.0789			Male	448.268	75.629
	Female	16.2374	31.7596			Female	71.8816	67.0819			Female	168.052	69.3094
2002	Both	15.3853	37.2772	0.834289	2002	Both	125.595	69.5703	0.834289	2002	Both	270.205	70.8476	0.834289
	Male	15.5772	44.4735			Male	185.601	73.7693			Male	433.205	74.7343
	Female	15.1877	29.9259			Female	67.9785	65.5384			Female	162.527	68.2801
2003	Both	14.589	35.6568	0.834289	2003	Both	122.297	68.1396	0.834289	2003	Both	265.508	69.8695	0.834289
	Male	14.8901	42.8765			Male	181.835	72.496			Male	427.221	73.8387
	Female	14.2792	28.2796			Female	65.0563	63.9514			Female	157.9	67.2283
2004	Both	14.3083	34.3425	0.834289	2004	Both	120.286	66.7804	0.834289	2004	Both	262.067	68.8961	0.834289
	Male	14.6949	41.6531			Male	177.671	71.3355			Male	420.415	72.9649
	Female	13.9103	26.8707			Female	65.0507	62.396			Female	156.038	66.1716
2005	Both	13.3977	33.2447	0.834289	2005	Both	117.73	65.4274	0.834289	2005	Both	256.723	67.9549	0.834289
	Male	13.8885	40.7071			Male	174.759	70.2098			Male	411.331	72.151
	Female	12.8925	25.6162			Female	62.7713	60.8186			Female	152.519	65.1267
2006	Both	13.0134	32.2561	0.844362	2006	Both	114.286	64.1265	0.844362	2006	Both	249.927	67.0526	0.844362
	Male	13.5074	39.8955			Male	170.234	69.1522			Male	399.743	71.3923
	Female	12.505	24.4442			Female	60.3242	59.2792			Female	148.246	64.1072
2007	Both	12.364	31.5307	0.844362	2007	Both	111.296	63.0256	0.844362	2007	Both	244.88	66.1991	0.844362
	Male	12.7368	39.3205			Male	166.284	68.2848			Male	393.328	70.6848
	Female	11.9804	23.5629			Female	58.2225	57.9495			Female	143.504	63.1357
2008	Both	11.7927	30.9006	0.844362	2008	Both	107.825	62.0086	0.844362	2008	Both	239.826	65.3951	0.844362
	Male	12.2539	38.7981			Male	161.396	67.4679			Male	385.293	70.0304
	Female	11.318	22.8184			Female	56.0828	56.7356			Female	140.03	62.2152
2009	Both	11.4776	30.3643	0.844362	2009	Both	105.757	61.0686	0.844362	2009	Both	235.752	64.6458	0.844362
	Male	12.1639	38.3071			Male	159.164	66.6744			Male	377.373	69.4481
	Female	10.7709	22.232			Female	54.1563	55.6523			Female	138.286	61.3408
2010	Both	10.8881	29.9448	0.844362	2010	Both	104.191	60.1433	0.844362	2010	Both	230.891	63.9938	0.844362
	Male	11.6935	37.8599			Male	156.924	65.8474			Male	368.943	68.9692
	Female	10.0586	21.8369			Female	53.2037	54.6281			Female	135.39	60.5519
2011	Both	10.7838	29.5889	0.84675	2011	Both	102.082	59.2455	0.84675	2011	Both	226.226	63.4231	0.84675
	Male	11.5132	37.4072			Male	153.211	64.9997			Male	359.73	68.5824
	Female	10.0323	21.5755			Female	52.591	53.6756			Female	133.261	59.8305
2012	Both	10.4909	29.3754	0.84675	2012	Both	98.2249	58.4506	0.84675	2012	Both	219.466	62.9481	0.84675
	Male	11.0579	37.0409			Male	147.456	64.1812			Male	347.447	68.2762
	Female	9.90651	21.5146			Female	50.5047	52.8958			Female	129.772	59.2139
2013	Both	10.0487	29.2628	0.84675	2013	Both	94.5063	57.7576	0.84675	2013	Both	214.692	62.5546	0.84675
	Male	10.5121	36.747			Male	141.818	63.4223			Male	339.136	68.037
	Female	9.57078	21.5836			Female	48.5695	52.2576			Female	127.023	58.6924
2014	Both	9.80803	29.241	0.84675	2014	Both	89.5346	57.1792	0.84675	2014	Both	209.421	62.2609	0.84675
	Male	10.1755	36.5427			Male	133.587	62.7611			Male	330.41	67.8734
	Female	9.4287	21.7454			Female	46.6695	51.7479			Female	123.753	58.2869
2015	Both	9.2047	29.3052	0.856097	2015	Both	84.6769	56.7757	0.856097	2015	Both	204.343	62.0628	0.856097
	Male	9.75956	36.4333			Male	126.898	62.27			Male	322.45	67.764
	Female	8.63152	21.9826			Female	43.5327	51.4216			Female	120.58	58.0194
2016	Both	8.95227	29.5178	0.856097	2016	Both	81.9757	56.5237	0.856097	2016	Both	199.638	61.9127	0.856097
	Male	9.69507	36.4819			Male	122.329	61.9429			Male	313.01	67.678
	Female	8.18436	22.3574			Female	42.6449	51.2418			Female	119.134	57.8188
2017	Both	8.5358	29.6875	0.856097	2017	Both	77.144	56.1599	0.856097	2017	Both	193.244	61.8501	0.856097
	Male	9.34962	36.5002			Male	115.414	61.5076			Male	301.554	67.6606
	Female	7.69384	22.6751			Female	39.7811	50.9389			Female	115.612	57.6854
2018	Both	8.38167	29.9085	0.856097	2018	Both	72.2002	55.8719	0.856097	2018	Both	187.701	61.8345	0.856097
	Male	9.02964	36.5845			Male	108.036	61.158			Male	290.09	67.6725
	Female	7.71071	23.0284			Female	37.1381	50.6999			Female	113.649	57.6123
2019	Both	7.98029	30.1467	0.871242	2019	Both	67.6936	55.6554	0.871242	2019	Both	182.74	61.8611	0.871242
	Male	8.4075	36.7035			Male	100.782	60.8879			Male	281.651	67.7063
	Female	7.53752	23.3806			Female	35.2439	50.5239			Female	110.612	57.5987
2020	Both	7.99111	30.3023	0.871242	2020	Both	64.1781	55.5335	0.871242	2020	Both	177.114	61.9228	0.871242
	Male	8.46033	36.7851			Male	95.573	60.7225			Male	275.464	67.7736
	Female	7.50444	23.6049			Female	33.3138	50.4323			Female	104.995	57.6325
2021	Both	7.66626	30.4576	0.871242	2021	Both	62.218	55.444	0.871242	2021	Both	181.038	62.0124	0.871242
	Male	8.13789	36.8732			Male	92.3312	60.5896			Male	280.614	67.8586
	Female	7.17666	23.8218			Female	32.5484	50.3741			Female	107.744	57.7093
SEV, summary exposure value; SDI, socio-demographic index.

## Sheet: Table S2_Age-standardized-DALY
Supplementary Table 2. Projected age-standardized DALY rates attributable to diets high in sodium for stomach cancer, 2022-2050. (A) Sex combined, (B) females, (C) males.
A)	Sex combined															B)	Females															C)	Males
Year	Reference			Scenario 1			Scenario 2			Scenario 3			Scenario 4			Year	Reference			Scenario 1			Scenario 2			Scenario 3			Scenario 4			Year	Reference			Scenario 1			Scenario 2			Scenario 3			Scenario 4
	Mean (95% prediction intervals)			Mean (95% prediction intervals)			Mean (95% prediction intervals)			Mean (95% prediction intervals)			Mean (95% prediction intervals)				Mean (95% prediction intervals)			Mean (95% prediction intervals)			Mean (95% prediction intervals)			Mean (95% prediction intervals)			Mean (95% prediction intervals)				Mean (95% prediction intervals)			Mean (95% prediction intervals)			Mean (95% prediction intervals)			Mean (95% prediction intervals)			Mean (95% prediction intervals)
	Value	Lower bound	Upper bound	Value	Lower bound	Upper bound	Value	Lower bound	Upper bound	Value	Lower bound	Upper bound	Value	Lower bound	Upper bound		Value	Lower bound	Upper bound	Value	Lower bound	Upper bound	Value	Lower bound	Upper bound	Value	Lower bound	Upper bound	Value	Lower bound	Upper bound		Value	Lower bound	Upper bound	Value	Lower bound	Upper bound	Value	Lower bound	Upper bound	Value	Lower bound	Upper bound	Value	Lower bound	Upper bound
1990	65.7267	65.7267	65.7267	65.7267	65.7267	65.7267	65.7267	65.7267	65.7267	65.7267	65.7267	65.7267	65.7267	65.7267	65.7267	1990	43.9716	43.9716	43.9716	43.9716	43.9716	43.9716	43.9716	43.9716	43.9716	43.9716	43.9716	43.9716	43.9716	43.9716	43.9716	1990	93.9719	93.9719	93.9719	93.9719	93.9719	93.9719	93.9719	93.9719	93.9719	93.9719	93.9719	93.9719	93.9719	93.9719	93.9719
1991	63.8815	63.8815	63.8815	63.8815	63.8815	63.8815	63.8815	63.8815	63.8815	63.8815	63.8815	63.8815	63.8815	63.8815	63.8815	1991	42.6157	42.6157	42.6157	42.6157	42.6157	42.6157	42.6157	42.6157	42.6157	42.6157	42.6157	42.6157	42.6157	42.6157	42.6157	1991	91.496	91.496	91.496	91.496	91.496	91.496	91.496	91.496	91.496	91.496	91.496	91.496	91.496	91.496	91.496
1992	61.8436	61.8436	61.8436	61.8436	61.8436	61.8436	61.8436	61.8436	61.8436	61.8436	61.8436	61.8436	61.8436	61.8436	61.8436	1992	41.0042	41.0042	41.0042	41.0042	41.0042	41.0042	41.0042	41.0042	41.0042	41.0042	41.0042	41.0042	41.0042	41.0042	41.0042	1992	88.8914	88.8914	88.8914	88.8914	88.8914	88.8914	88.8914	88.8914	88.8914	88.8914	88.8914	88.8914	88.8914	88.8914	88.8914
1993	59.4486	59.4486	59.4486	59.4486	59.4486	59.4486	59.4486	59.4486	59.4486	59.4486	59.4486	59.4486	59.4486	59.4486	59.4486	1993	39.1504	39.1504	39.1504	39.1504	39.1504	39.1504	39.1504	39.1504	39.1504	39.1504	39.1504	39.1504	39.1504	39.1504	39.1504	1993	85.6954	85.6954	85.6954	85.6954	85.6954	85.6954	85.6954	85.6954	85.6954	85.6954	85.6954	85.6954	85.6954	85.6954	85.6954
1994	57.4554	57.4554	57.4554	57.4554	57.4554	57.4554	57.4554	57.4554	57.4554	57.4554	57.4554	57.4554	57.4554	57.4554	57.4554	1994	37.3586	37.3586	37.3586	37.3586	37.3586	37.3586	37.3586	37.3586	37.3586	37.3586	37.3586	37.3586	37.3586	37.3586	37.3586	1994	83.3234	83.3234	83.3234	83.3234	83.3234	83.3234	83.3234	83.3234	83.3234	83.3234	83.3234	83.3234	83.3234	83.3234	83.3234
1995	55.6114	55.6114	55.6114	55.6114	55.6114	55.6114	55.6114	55.6114	55.6114	55.6114	55.6114	55.6114	55.6114	55.6114	55.6114	1995	36.1615	36.1615	36.1615	36.1615	36.1615	36.1615	36.1615	36.1615	36.1615	36.1615	36.1615	36.1615	36.1615	36.1615	36.1615	1995	80.6863	80.6863	80.6863	80.6863	80.6863	80.6863	80.6863	80.6863	80.6863	80.6863	80.6863	80.6863	80.6863	80.6863	80.6863
1996	53.6727	53.6727	53.6727	53.6727	53.6727	53.6727	53.6727	53.6727	53.6727	53.6727	53.6727	53.6727	53.6727	53.6727	53.6727	1996	34.6773	34.6773	34.6773	34.6773	34.6773	34.6773	34.6773	34.6773	34.6773	34.6773	34.6773	34.6773	34.6773	34.6773	34.6773	1996	78.0754	78.0754	78.0754	78.0754	78.0754	78.0754	78.0754	78.0754	78.0754	78.0754	78.0754	78.0754	78.0754	78.0754	78.0754
1997	51.2994	51.2994	51.2994	51.2994	51.2994	51.2994	51.2994	51.2994	51.2994	51.2994	51.2994	51.2994	51.2994	51.2994	51.2994	1997	33.0444	33.0444	33.0444	33.0444	33.0444	33.0444	33.0444	33.0444	33.0444	33.0444	33.0444	33.0444	33.0444	33.0444	33.0444	1997	74.7478	74.7478	74.7478	74.7478	74.7478	74.7478	74.7478	74.7478	74.7478	74.7478	74.7478	74.7478	74.7478	74.7478	74.7478
1998	50.3747	50.3747	50.3747	50.3747	50.3747	50.3747	50.3747	50.3747	50.3747	50.3747	50.3747	50.3747	50.3747	50.3747	50.3747	1998	32.0954	32.0954	32.0954	32.0954	32.0954	32.0954	32.0954	32.0954	32.0954	32.0954	32.0954	32.0954	32.0954	32.0954	32.0954	1998	73.7233	73.7233	73.7233	73.7233	73.7233	73.7233	73.7233	73.7233	73.7233	73.7233	73.7233	73.7233	73.7233	73.7233	73.7233
1999	48.9054	48.9054	48.9054	48.9054	48.9054	48.9054	48.9054	48.9054	48.9054	48.9054	48.9054	48.9054	48.9054	48.9054	48.9054	1999	31.0501	31.0501	31.0501	31.0501	31.0501	31.0501	31.0501	31.0501	31.0501	31.0501	31.0501	31.0501	31.0501	31.0501	31.0501	1999	71.6398	71.6398	71.6398	71.6398	71.6398	71.6398	71.6398	71.6398	71.6398	71.6398	71.6398	71.6398	71.6398	71.6398	71.6398
2000	46.5531	46.5531	46.5531	46.5531	46.5531	46.5531	46.5531	46.5531	46.5531	46.5531	46.5531	46.5531	46.5531	46.5531	46.5531	2000	29.4685	29.4685	29.4685	29.4685	29.4685	29.4685	29.4685	29.4685	29.4685	29.4685	29.4685	29.4685	29.4685	29.4685	29.4685	2000	68.2253	68.2253	68.2253	68.2253	68.2253	68.2253	68.2253	68.2253	68.2253	68.2253	68.2253	68.2253	68.2253	68.2253	68.2253
2001	44.4494	44.4494	44.4494	44.4494	44.4494	44.4494	44.4494	44.4494	44.4494	44.4494	44.4494	44.4494	44.4494	44.4494	44.4494	2001	27.9984	27.9984	27.9984	27.9984	27.9984	27.9984	27.9984	27.9984	27.9984	27.9984	27.9984	27.9984	27.9984	27.9984	27.9984	2001	65.2317	65.2317	65.2317	65.2317	65.2317	65.2317	65.2317	65.2317	65.2317	65.2317	65.2317	65.2317	65.2317	65.2317	65.2317
2002	42.2607	42.2607	42.2607	42.2607	42.2607	42.2607	42.2607	42.2607	42.2607	42.2607	42.2607	42.2607	42.2607	42.2607	42.2607	2002	26.5499	26.5499	26.5499	26.5499	26.5499	26.5499	26.5499	26.5499	26.5499	26.5499	26.5499	26.5499	26.5499	26.5499	26.5499	2002	62.0695	62.0695	62.0695	62.0695	62.0695	62.0695	62.0695	62.0695	62.0695	62.0695	62.0695	62.0695	62.0695	62.0695	62.0695
2003	40.9654	40.9654	40.9654	40.9654	40.9654	40.9654	40.9654	40.9654	40.9654	40.9654	40.9654	40.9654	40.9654	40.9654	40.9654	2003	25.3313	25.3313	25.3313	25.3313	25.3313	25.3313	25.3313	25.3313	25.3313	25.3313	25.3313	25.3313	25.3313	25.3313	25.3313	2003	60.558	60.558	60.558	60.558	60.558	60.558	60.558	60.558	60.558	60.558	60.558	60.558	60.558	60.558	60.558
2004	40.1339	40.1339	40.1339	40.1339	40.1339	40.1339	40.1339	40.1339	40.1339	40.1339	40.1339	40.1339	40.1339	40.1339	40.1339	2004	24.9408	24.9408	24.9408	24.9408	24.9408	24.9408	24.9408	24.9408	24.9408	24.9408	24.9408	24.9408	24.9408	24.9408	24.9408	2004	59.1335	59.1335	59.1335	59.1335	59.1335	59.1335	59.1335	59.1335	59.1335	59.1335	59.1335	59.1335	59.1335	59.1335	59.1335
2005	38.8595	38.8595	38.8595	38.8595	38.8595	38.8595	38.8595	38.8595	38.8595	38.8595	38.8595	38.8595	38.8595	38.8595	38.8595	2005	23.7906	23.7906	23.7906	23.7906	23.7906	23.7906	23.7906	23.7906	23.7906	23.7906	23.7906	23.7906	23.7906	23.7906	23.7906	2005	57.5522	57.5522	57.5522	57.5522	57.5522	57.5522	57.5522	57.5522	57.5522	57.5522	57.5522	57.5522	57.5522	57.5522	57.5522
2006	37.6188	37.6188	37.6188	37.6188	37.6188	37.6188	37.6188	37.6188	37.6188	37.6188	37.6188	37.6188	37.6188	37.6188	37.6188	2006	22.8572	22.8572	22.8572	22.8572	22.8572	22.8572	22.8572	22.8572	22.8572	22.8572	22.8572	22.8572	22.8572	22.8572	22.8572	2006	55.7989	55.7989	55.7989	55.7989	55.7989	55.7989	55.7989	55.7989	55.7989	55.7989	55.7989	55.7989	55.7989	55.7989	55.7989
2007	36.2813	36.2813	36.2813	36.2813	36.2813	36.2813	36.2813	36.2813	36.2813	36.2813	36.2813	36.2813	36.2813	36.2813	36.2813	2007	21.8624	21.8624	21.8624	21.8624	21.8624	21.8624	21.8624	21.8624	21.8624	21.8624	21.8624	21.8624	21.8624	21.8624	21.8624	2007	54.0022	54.0022	54.0022	54.0022	54.0022	54.0022	54.0022	54.0022	54.0022	54.0022	54.0022	54.0022	54.0022	54.0022	54.0022
2008	34.9289	34.9289	34.9289	34.9289	34.9289	34.9289	34.9289	34.9289	34.9289	34.9289	34.9289	34.9289	34.9289	34.9289	34.9289	2008	20.8995	20.8995	20.8995	20.8995	20.8995	20.8995	20.8995	20.8995	20.8995	20.8995	20.8995	20.8995	20.8995	20.8995	20.8995	2008	52.126	52.126	52.126	52.126	52.126	52.126	52.126	52.126	52.126	52.126	52.126	52.126	52.126	52.126	52.126
2009	33.9305	33.9305	33.9305	33.9305	33.9305	33.9305	33.9305	33.9305	33.9305	33.9305	33.9305	33.9305	33.9305	33.9305	33.9305	2009	20.0801	20.0801	20.0801	20.0801	20.0801	20.0801	20.0801	20.0801	20.0801	20.0801	20.0801	20.0801	20.0801	20.0801	20.0801	2009	50.8163	50.8163	50.8163	50.8163	50.8163	50.8163	50.8163	50.8163	50.8163	50.8163	50.8163	50.8163	50.8163	50.8163	50.8163
2010	32.9255	32.9255	32.9255	32.9255	32.9255	32.9255	32.9255	32.9255	32.9255	32.9255	32.9255	32.9255	32.9255	32.9255	32.9255	2010	19.2922	19.2922	19.2922	19.2922	19.2922	19.2922	19.2922	19.2922	19.2922	19.2922	19.2922	19.2922	19.2922	19.2922	19.2922	2010	49.4536	49.4536	49.4536	49.4536	49.4536	49.4536	49.4536	49.4536	49.4536	49.4536	49.4536	49.4536	49.4536	49.4536	49.4536
2011	32.1556	32.1556	32.1556	32.1556	32.1556	32.1556	32.1556	32.1556	32.1556	32.1556	32.1556	32.1556	32.1556	32.1556	32.1556	2011	18.9448	18.9448	18.9448	18.9448	18.9448	18.9448	18.9448	18.9448	18.9448	18.9448	18.9448	18.9448	18.9448	18.9448	18.9448	2011	48.1092	48.1092	48.1092	48.1092	48.1092	48.1092	48.1092	48.1092	48.1092	48.1092	48.1092	48.1092	48.1092	48.1092	48.1092
2012	30.8757	30.8757	30.8757	30.8757	30.8757	30.8757	30.8757	30.8757	30.8757	30.8757	30.8757	30.8757	30.8757	30.8757	30.8757	2012	18.2541	18.2541	18.2541	18.2541	18.2541	18.2541	18.2541	18.2541	18.2541	18.2541	18.2541	18.2541	18.2541	18.2541	18.2541	2012	46.0512	46.0512	46.0512	46.0512	46.0512	46.0512	46.0512	46.0512	46.0512	46.0512	46.0512	46.0512	46.0512	46.0512	46.0512
2013	29.708	29.708	29.708	29.708	29.708	29.708	29.708	29.708	29.708	29.708	29.708	29.708	29.708	29.708	29.708	2013	17.5606	17.5606	17.5606	17.5606	17.5606	17.5606	17.5606	17.5606	17.5606	17.5606	17.5606	17.5606	17.5606	17.5606	17.5606	2013	44.2708	44.2708	44.2708	44.2708	44.2708	44.2708	44.2708	44.2708	44.2708	44.2708	44.2708	44.2708	44.2708	44.2708	44.2708
2014	28.4747	28.4747	28.4747	28.4747	28.4747	28.4747	28.4747	28.4747	28.4747	28.4747	28.4747	28.4747	28.4747	28.4747	28.4747	2014	16.9854	16.9854	16.9854	16.9854	16.9854	16.9854	16.9854	16.9854	16.9854	16.9854	16.9854	16.9854	16.9854	16.9854	16.9854	2014	42.2412	42.2412	42.2412	42.2412	42.2412	42.2412	42.2412	42.2412	42.2412	42.2412	42.2412	42.2412	42.2412	42.2412	42.2412
2015	27.1016	27.1016	27.1016	27.1016	27.1016	27.1016	27.1016	27.1016	27.1016	27.1016	27.1016	27.1016	27.1016	27.1016	27.1016	2015	15.928	15.928	15.928	15.928	15.928	15.928	15.928	15.928	15.928	15.928	15.928	15.928	15.928	15.928	15.928	2015	40.4265	40.4265	40.4265	40.4265	40.4265	40.4265	40.4265	40.4265	40.4265	40.4265	40.4265	40.4265	40.4265	40.4265	40.4265
2016	26.0227	26.0227	26.0227	26.0227	26.0227	26.0227	26.0227	26.0227	26.0227	26.0227	26.0227	26.0227	26.0227	26.0227	26.0227	2016	15.3279	15.3279	15.3279	15.3279	15.3279	15.3279	15.3279	15.3279	15.3279	15.3279	15.3279	15.3279	15.3279	15.3279	15.3279	2016	38.7308	38.7308	38.7308	38.7308	38.7308	38.7308	38.7308	38.7308	38.7308	38.7308	38.7308	38.7308	38.7308	38.7308	38.7308
2017	24.8019	24.8019	24.8019	24.8019	24.8019	24.8019	24.8019	24.8019	24.8019	24.8019	24.8019	24.8019	24.8019	24.8019	24.8019	2017	14.4713	14.4713	14.4713	14.4713	14.4713	14.4713	14.4713	14.4713	14.4713	14.4713	14.4713	14.4713	14.4713	14.4713	14.4713	2017	37.0181	37.0181	37.0181	37.0181	37.0181	37.0181	37.0181	37.0181	37.0181	37.0181	37.0181	37.0181	37.0181	37.0181	37.0181
2018	23.8134	23.8134	23.8134	23.8134	23.8134	23.8134	23.8134	23.8134	23.8134	23.8134	23.8134	23.8134	23.8134	23.8134	23.8134	2018	14.0006	14.0006	14.0006	14.0006	14.0006	14.0006	14.0006	14.0006	14.0006	14.0006	14.0006	14.0006	14.0006	14.0006	14.0006	2018	35.3955	35.3955	35.3955	35.3955	35.3955	35.3955	35.3955	35.3955	35.3955	35.3955	35.3955	35.3955	35.3955	35.3955	35.3955
2019	22.9097	22.9097	22.9097	22.9097	22.9097	22.9097	22.9097	22.9097	22.9097	22.9097	22.9097	22.9097	22.9097	22.9097	22.9097	2019	13.5557	13.5557	13.5557	13.5557	13.5557	13.5557	13.5557	13.5557	13.5557	13.5557	13.5557	13.5557	13.5557	13.5557	13.5557	2019	33.9518	33.9518	33.9518	33.9518	33.9518	33.9518	33.9518	33.9518	33.9518	33.9518	33.9518	33.9518	33.9518	33.9518	33.9518
2020	22.279	22.279	22.279	22.279	22.279	22.279	22.279	22.279	22.279	22.279	22.279	22.279	22.279	22.279	22.279	2020	13.0765	13.0765	13.0765	13.0765	13.0765	13.0765	13.0765	13.0765	13.0765	13.0765	13.0765	13.0765	13.0765	13.0765	13.0765	2020	33.1109	33.1109	33.1109	33.1109	33.1109	33.1109	33.1109	33.1109	33.1109	33.1109	33.1109	33.1109	33.1109	33.1109	33.1109
2021	22.2578	22.2578	22.2578	22.2578	22.2578	22.2578	22.2578	22.2578	22.2578	22.2578	22.2578	22.2578	22.2578	22.2578	22.2578	2021	13.0354	13.0354	13.0354	13.0354	13.0354	13.0354	13.0354	13.0354	13.0354	13.0354	13.0354	13.0354	13.0354	13.0354	13.0354	2021	33.0841	33.0841	33.0841	33.0841	33.0841	33.0841	33.0841	33.0841	33.0841	33.0841	33.0841	33.0841	33.0841	33.0841	33.0841
2022	22.2489	21.7943	22.713	22.1925	21.739	22.6554	22.1925	21.739	22.6554	22.1925	21.739	22.6554	22.1925	21.739	22.6554	2022	12.7739	12.4146	13.1435	12.745	12.3865	13.1138	12.745	12.3865	13.1138	12.745	12.3865	13.1138	12.745	12.3865	13.1138	2022	33.0893	32.4203	33.772	33.0185	32.351	33.6998	33.0185	32.351	33.6998	33.0185	32.351	33.6998	33.0185	32.351	33.6998
2023	22.2272	21.3877	23.0997	21.8641	21.0383	22.7223	21.7033	20.8835	22.5552	21.9592	21.1298	22.8212	22.1027	21.2679	22.9703	2023	12.5163	12.0372	13.0144	12.3661	11.8928	12.8582	12.3033	11.8324	12.7929	12.4032	11.9285	12.8968	12.459	11.9822	12.9548	2023	33.0821	31.8357	34.3773	32.495	31.2707	33.7673	32.2086	30.9951	33.4696	32.6647	31.434	33.9436	32.9209	31.6806	34.2098
2024	22.1708	21.0082	23.3976	21.4989	20.3716	22.6886	21.1838	20.073	22.356	21.6865	20.5493	22.8865	21.9708	20.8188	23.1866	2024	12.2641	11.7096	12.845	11.9967	11.4543	12.5649	11.8753	11.3383	12.4376	12.0688	11.5231	12.6403	12.1777	11.627	12.7544	2024	33.0316	31.291	34.869	31.9226	30.2405	33.6984	31.3623	29.7097	33.1069	32.2569	30.5571	34.0513	32.7649	31.0384	34.5875
2025	22.0721	20.6637	23.5765	21.0909	19.7451	22.5284	20.6289	19.3126	22.0349	21.3674	20.004	22.8238	21.7891	20.3988	23.2742	2025	12.0184	11.4121	12.6569	11.6368	11.0498	12.2551	11.4605	10.8823	12.0694	11.7418	11.1495	12.3656	11.9011	11.3007	12.5334	2025	32.92	30.7946	35.1921	31.2915	29.2712	33.4512	30.4712	28.5039	32.5743	31.7842	29.7322	33.9779	32.538	30.4373	34.7837
2026	21.9278	20.3481	23.6301	20.6413	19.1543	22.2437	20.0406	18.5969	21.5964	21.003	19.4899	22.6335	21.5574	20.0044	23.231	2026	11.7792	11.1364	12.4591	11.2863	10.6704	11.9377	11.0588	10.4553	11.6972	11.4222	10.7989	12.0815	11.6293	10.9946	12.3005	2026	32.7395	30.3387	35.3303	30.6021	28.358	33.0237	29.5372	27.3712	31.8746	31.2463	28.955	33.719	32.2382	29.8742	34.7893
2027	21.7406	20.0532	23.57	20.1561	18.5917	21.8521	19.4256	17.9179	21.0602	20.5985	18.9998	22.3318	21.2805	19.6288	23.0711	2027	11.5466	10.878	12.2563	10.9449	10.3112	11.6177	10.6699	10.0521	11.3258	11.11	10.4667	11.7929	11.3623	10.7043	12.0607	2027	32.4899	29.9098	35.2926	29.862	27.4905	32.438	28.5688	26.3	31.0332	30.6499	28.2159	33.2939	31.8709	29.3399	34.6202
2028	21.5156	19.77	23.4154	19.6437	18.0499	21.3781	18.7925	17.2678	20.4518	20.1623	18.5264	21.9425	20.9659	19.2649	22.8171	2028	11.3202	10.6336	12.0511	10.6128	9.96909	11.298	10.2936	9.66927	10.9582	10.8051	10.1498	11.5028	11.1002	10.427	11.8169	2028	32.1765	29.4942	35.1028	29.0824	26.6581	31.7273	27.5777	25.2788	30.0857	30.0056	27.5043	32.7344	31.4457	28.8243	34.3055
2029	21.2597	19.4913	23.1886	19.1132	17.5233	20.8473	18.1505	16.6407	19.7972	19.7031	18.0642	21.4907	20.6224	18.907	22.4934	2029	11.0995	10.4009	11.845	10.2896	9.642	10.9807	9.92948	9.30454	10.5964	10.5075	9.8462	11.2132	10.8431	10.1606	11.5713	2029	31.808	29.0808	34.7909	28.2761	25.8518	30.9278	26.5768	24.2981	29.0691	29.3261	26.8117	32.0762	30.9746	28.3188	33.8793
2030	20.9799	19.2121	22.9103	18.5732	17.0082	20.2822	17.508	16.0328	19.119	19.2298	17.6095	20.9992	20.2585	18.5516	22.1226	2030	10.8839	10.178	11.6388	9.9753	9.32833	10.6671	9.57731	8.95615	10.2415	10.2171	9.55445	10.9257	10.5908	9.90394	11.3254	2030	31.3948	28.6621	34.3881	27.4555	25.0656	30.0731	25.5779	23.3515	28.0166	28.6236	26.1321	31.3527	30.4697	27.8176	33.3748
2031	20.6829	18.9299	22.5983	18.0314	16.5031	19.7012	16.8723	15.4422	18.4347	18.7501	17.1609	20.4865	19.8823	18.1971	21.7235	2031	10.673	9.96344	11.4331	9.66973	9.02688	10.3584	9.2368	8.62273	9.89459	9.93381	9.2734	10.6412	10.3435	9.65588	11.0801	2031	30.9481	28.2346	33.9223	26.6316	24.2965	29.191	24.5917	22.4355	26.955	27.9097	25.4626	30.5919	29.9428	27.3174	32.8204
2032	20.3749	18.6441	22.2663	17.4939	16.0079	19.1179	16.2489	14.8687	17.7573	18.2704	16.7184	19.9665	19.5002	17.8437	21.3104	2032	10.4662	9.75594	11.2281	9.37272	8.73668	10.0551	8.90763	8.30316	9.55611	9.65756	9.00219	10.3606	10.1011	9.41566	10.8365	2032	30.4784	27.7982	33.417	25.8137	23.5437	28.3025	23.6263	21.5486	25.9042	27.1938	24.8024	29.8157	29.4035	26.8179	32.2385
2033	20.0608	18.3557	21.9243	16.9655	15.5235	18.5414	15.9301	14.5761	17.4099	17.7956	16.2831	19.4487	19.1176	17.4927	20.8934	2033	10.2631	9.55457	11.0242	9.08411	8.45696	9.75777	8.69821	8.0977	9.34325	9.38824	8.7401	10.0845	9.86364	9.18268	10.5951	2033	29.9954	27.3553	32.8903	25.009	22.8078	27.4226	23.1898	21.1487	25.4279	26.4837	24.1526	29.0396	28.8603	26.3201	31.6457
2034	19.7447	18.0664	21.5789	16.4494	15.0512	17.9774	15.6141	14.2869	17.0646	17.3293	15.8563	18.9391	18.7383	17.1456	20.479	2034	10.0635	9.35857	10.8215	8.80374	8.18706	9.46686	8.49307	7.89816	9.1328	9.12577	8.48654	9.81315	9.63103	8.95641	10.3565	2034	29.5073	26.9099	32.3555	24.2227	22.0904	26.5608	22.7551	20.752	24.9515	25.785	23.5152	28.2739	28.3193	25.8264	31.0529
2035	19.4296	17.7781	21.2346	15.9477	14.5921	17.4292	15.3031	14.0023	16.7248	16.8739	15.4396	18.4415	18.3651	16.8041	20.0712	2035	9.86705	9.16735	10.6202	8.53143	7.92644	9.1826	8.29221	7.70418	8.92511	8.87002	8.24102	9.54702	9.40325	8.73644	10.121	2035	29.0207	26.4661	31.822	23.4584	21.3934	25.7227	22.3259	20.3606	24.4809	25.1018	22.8921	27.5247	27.7852	25.3393	30.4672
2036	19.1179	17.4926	20.8942	15.4617	14.1472	16.8982	14.9987	13.7236	16.3923	16.4309	15.034	17.9575	17.9998	16.4696	19.6722	2036	9.67367	8.98047	10.4204	8.26702	7.67462	8.90514	8.09557	7.51546	8.72047	8.62088	8.00312	9.28632	9.18027	8.52243	9.88889	2036	28.5406	26.028	31.2959	22.7181	20.718	24.9112	21.9047	19.9763	24.0193	24.4365	22.2852	26.7956	27.261	24.861	29.8927
2037	18.811	17.2115	20.5592	14.9917	13.7169	16.385	14.7016	13.4515	16.0679	16.0008	14.6402	17.4879	17.6433	16.143	19.2829	2037	9.48325	8.79761	10.2223	8.01032	7.43116	8.6346	7.90312	7.33172	8.51906	8.37823	7.77248	9.03119	8.96203	8.31407	9.66049	2037	28.0705	25.5987	30.7811	22.0027	20.0651	24.1273	21.493	19.6003	23.5684	23.7906	21.6956	26.0879	26.7486	24.3931	29.3315
2038	18.51	16.9356	20.2308	14.5378	13.3013	15.8893	14.4121	13.1863	15.7519	15.5839	14.2584	17.0326	17.2958	15.8247	18.9037	2038	9.29577	8.61852	10.0262	7.76115	7.19571	8.37102	7.71482	7.15275	8.32105	8.14196	7.54877	8.78176	8.7485	8.11112	9.43596	2038	27.6125	25.1802	30.2798	21.3122	19.4349	23.3709	21.0914	19.2335	23.1287	23.1644	21.1239	25.402	26.2488	23.9366	28.7843
2039	18.2153	16.6656	19.9092	14.0995	12.9	15.4107	14.1302	12.928	15.4442	15.1799	13.8884	16.5915	16.9575	15.5148	18.5344	2039	9.1112	8.44303	9.83225	7.51934	6.96791	8.11441	7.5306	6.97834	8.12657	7.91194	7.33171	8.53808	8.5396	7.91335	9.21542	2039	27.1677	24.7738	29.7929	20.6463	18.827	22.6413	20.7001	18.8761	22.7004	22.5578	20.5701	24.7375	25.7618	23.4918	28.2512
2040	17.9273	16.4017	19.5947	13.6763	12.5125	14.9483	13.8556	12.6765	15.1444	14.7882	13.5298	16.1637	16.628	15.213	18.1746	2040	8.92959	8.27103	9.64059	7.28471	6.74746	7.86474	7.35043	6.80833	7.93569	7.68804	7.12104	8.30018	8.33528	7.72055	8.99896	2040	26.7361	24.3796	29.3204	20.004	18.2408	21.9375	20.319	18.5281	22.283	21.9701	20.0337	24.0937	25.2875	23.0587	27.7318
2041	17.6458	16.144	19.2874	13.2673	12.1381	14.5015	13.588	12.4315	14.8521	14.4085	13.1821	15.7488	16.3068	14.919	17.8238	2041	8.75095	8.10241	9.4514	7.05707	6.53407	7.62194	7.17424	6.64255	7.74848	7.47013	6.91652	8.06806	8.13548	7.53256	8.78667	2041	26.3173	23.9972	28.8616	19.3842	17.6753	21.2583	19.9475	18.189	21.8761	21.4006	19.514	23.4696	24.8252	22.6367	27.2254
2042	17.3707	15.8922	18.9869	12.8719	11.7762	14.0694	13.3269	12.1926	14.5668	14.0399	12.8448	15.3461	15.9935	14.6322	17.4815	2042	8.57533	7.93713	9.26484	6.83626	6.32749	7.38594	7.00197	6.48087	7.56497	7.25809	6.71793	7.84169	7.94014	7.34921	8.57857	2042	25.9102	23.6257	28.4156	18.7859	17.1295	20.6024	19.5852	17.8583	21.479	20.8483	19.0101	22.8643	24.3743	22.2252	26.7312
2043	17.1018	15.646	18.693	12.4893	11.4261	13.6513	13.0719	11.9592	14.2882	13.6818	12.5172	14.9548	15.6875	14.3521	17.1471	2043	8.40274	7.77512	9.08103	6.6221	6.12747	7.15665	6.83357	6.32315	7.38519	7.05179	6.52507	7.62103	7.74917	7.17036	8.3747	2043	25.5138	23.264	27.9811	18.2078	16.6023	19.9686	19.2313	17.5355	21.091	20.3123	18.5212	22.2766	23.9339	21.8234	26.2484
2044	16.8386	15.4052	18.4054	12.1188	11.0872	13.2464	12.8227	11.7311	14.0158	13.3337	12.1987	14.5744	15.3883	14.0784	16.8202	2044	8.23323	7.61633	8.9001	6.4144	5.93378	6.93395	6.66897	6.16927	7.20913	6.8511	6.33776	7.40602	7.56251	6.99587	8.17506	2044	25.1266	22.9109	27.5566	17.6489	16.0926	19.3557	18.8853	17.2199	20.7117	19.7916	18.0464	21.7057	23.5032	21.4307	25.7763
2045	16.5808	15.1693	18.1236	11.7598	10.7588	12.8541	12.5787	11.5079	13.7491	12.9951	11.8889	14.2043	15.0956	13.8105	16.5002	2045	8.06679	7.46071	8.7221	6.213	5.74621	6.71772	6.5081	6.01914	7.03679	6.65589	6.15581	7.19658	7.3801	6.82562	7.97963	2045	24.7475	22.5652	27.1409	17.1082	15.5995	18.7627	18.5466	16.9111	20.3403	19.2854	17.5848	21.1506	23.0817	21.0463	25.314
2046	16.328	14.9381	17.8473	11.4119	10.4404	12.4737	12.3398	11.2893	13.4879	12.6655	11.5873	13.844	14.8088	13.5482	16.1868	2046	7.90343	7.30823	8.54711	6.01774	5.56454	6.50784	6.35092	5.87263	6.86816	6.46603	5.97907	6.99264	7.20185	6.65948	7.78839	2046	24.3754	22.2258	26.7328	16.5847	15.1222	18.1886	18.2148	16.6085	19.9764	18.793	17.1357	20.6105	22.6688	20.6697	24.8611
2047	16.0799	14.7111	17.5762	11.0744	10.1317	12.1049	12.1056	11.0751	13.232	12.3445	11.2936	13.4931	14.5278	13.2911	15.8796	2047	7.74314	7.15881	8.37516	5.82843	5.38859	6.30417	6.19734	5.72966	6.70319	6.28139	5.80738	6.7941	7.0277	6.49736	7.60132	2047	24.0093	21.892	26.3313	16.0777	14.6598	17.6326	17.8893	16.3117	19.6195	18.3136	16.6986	20.0847	22.2637	20.3004	24.417
2048	15.8362	14.4881	17.3098	10.747	9.83217	11.747	11.8759	10.865	12.981	12.0317	11.0074	13.1512	14.2522	13.0389	15.5783	2048	7.58589	7.01241	8.20627	5.64492	5.21817	6.10656	6.0473	5.59014	6.54186	6.10186	5.64057	6.60088	6.85756	6.33914	7.41837	2048	23.6485	21.5631	25.9357	15.5864	14.2119	17.0938	17.57	16.0206	19.2692	17.8467	16.2729	19.5727	21.8663	19.938	23.9811
2049	15.5966	14.2689	17.0478	10.4293	9.54152	11.3998	11.6507	10.6589	12.7348	11.7268	10.7285	12.818	13.9819	12.7916	15.2829	2049	7.43167	6.86898	8.04045	5.46704	5.0531	5.91488	5.90075	5.45397	6.38412	5.9273	5.47852	6.41285	6.69136	6.18473	7.2395	2049	23.2926	21.2386	25.5454	15.1102	13.7777	16.5715	17.2564	15.7347	18.9254	17.3918	15.8581	19.0738	21.4761	19.5822	23.5531
2050	15.3607	14.0531	16.79	10.121	9.25943	11.0627	11.4297	10.4567	12.4932	11.4297	10.4567	12.4932	13.7166	12.549	14.9929	2050	7.28042	6.72845	7.87768	5.29464	4.89322	5.72899	5.7576	5.32108	6.22993	5.7576	5.32108	6.22993	6.52904	6.03403	7.06465	2050	22.9413	20.9182	25.1601	14.6485	13.3567	16.0653	16.9485	15.4539	18.5876	16.9485	15.4539	18.5876	21.0928	19.2327	23.1328

## Sheet: Table S3_DALY_15-49
Supplementary Table 3. Projected DALY rates attributable to diets high in sodium for stomach cancer among population aged 15-49 years, 2022-2050. (A) Sex combined, (B) females, (C) males.
A)	Sex combined															B)	Females															C)	Males
Year	Reference			Scenario 1			Scenario 2			Scenario 3			Scenario 4			Year	Reference			Scenario 1			Scenario 2			Scenario 3			Scenario 4			Year	Reference			Scenario 1			Scenario 2			Scenario 3			Scenario 4
	Mean (95% prediction intervals)			Mean (95% prediction intervals)			Mean (95% prediction intervals)			Mean (95% prediction intervals)			Mean (95% prediction intervals)				Mean (95% prediction intervals)			Mean (95% prediction intervals)			Mean (95% prediction intervals)			Mean (95% prediction intervals)			Mean (95% prediction intervals)				Mean (95% prediction intervals)			Mean (95% prediction intervals)			Mean (95% prediction intervals)			Mean (95% prediction intervals)			Mean (95% prediction intervals)
	Value	Lower bound	Upper bound	Value	Lower bound	Upper bound	Value	Lower bound	Upper bound	Value	Lower bound	Upper bound	Value	Lower bound	Upper bound		Value	Lower bound	Upper bound	Value	Lower bound	Upper bound	Value	Lower bound	Upper bound	Value	Lower bound	Upper bound	Value	Lower bound	Upper bound		Value	Lower bound	Upper bound	Value	Lower bound	Upper bound	Value	Lower bound	Upper bound	Value	Lower bound	Upper bound	Value	Lower bound	Upper bound
1990	29.5386	29.5386	29.5386	29.5386	29.5386	29.5386	29.5386	29.5386	29.5386	29.5386	29.5386	29.5386	29.5386	29.5386	29.5386	1990	28.3051	28.3051	28.3051	28.3051	28.3051	28.3051	28.3051	28.3051	28.3051	28.3051	28.3051	28.3051	28.3051	28.3051	28.3051	1990	30.7454	30.7454	30.7454	30.7454	30.7454	30.7454	30.7454	30.7454	30.7454	30.7454	30.7454	30.7454	30.7454	30.7454	30.7454
1991	28.8636	28.8636	28.8636	28.8636	28.8636	28.8636	28.8636	28.8636	28.8636	28.8636	28.8636	28.8636	28.8636	28.8636	28.8636	1991	27.7333	27.7333	27.7333	27.7333	27.7333	27.7333	27.7333	27.7333	27.7333	27.7333	27.7333	27.7333	27.7333	27.7333	27.7333	1991	29.9682	29.9682	29.9682	29.9682	29.9682	29.9682	29.9682	29.9682	29.9682	29.9682	29.9682	29.9682	29.9682	29.9682	29.9682
1992	27.6463	27.6463	27.6463	27.6463	27.6463	27.6463	27.6463	27.6463	27.6463	27.6463	27.6463	27.6463	27.6463	27.6463	27.6463	1992	26.71	26.71	26.71	26.71	26.71	26.71	26.71	26.71	26.71	26.71	26.71	26.71	26.71	26.71	26.71	1992	28.5604	28.5604	28.5604	28.5604	28.5604	28.5604	28.5604	28.5604	28.5604	28.5604	28.5604	28.5604	28.5604	28.5604	28.5604
1993	26.0245	26.0245	26.0245	26.0245	26.0245	26.0245	26.0245	26.0245	26.0245	26.0245	26.0245	26.0245	26.0245	26.0245	26.0245	1993	25.0626	25.0626	25.0626	25.0626	25.0626	25.0626	25.0626	25.0626	25.0626	25.0626	25.0626	25.0626	25.0626	25.0626	25.0626	1993	26.9627	26.9627	26.9627	26.9627	26.9627	26.9627	26.9627	26.9627	26.9627	26.9627	26.9627	26.9627	26.9627	26.9627	26.9627
1994	24.5968	24.5968	24.5968	24.5968	24.5968	24.5968	24.5968	24.5968	24.5968	24.5968	24.5968	24.5968	24.5968	24.5968	24.5968	1994	23.487	23.487	23.487	23.487	23.487	23.487	23.487	23.487	23.487	23.487	23.487	23.487	23.487	23.487	23.487	1994	25.678	25.678	25.678	25.678	25.678	25.678	25.678	25.678	25.678	25.678	25.678	25.678	25.678	25.678	25.678
1995	24.1304	24.1304	24.1304	24.1304	24.1304	24.1304	24.1304	24.1304	24.1304	24.1304	24.1304	24.1304	24.1304	24.1304	24.1304	1995	22.8903	22.8903	22.8903	22.8903	22.8903	22.8903	22.8903	22.8903	22.8903	22.8903	22.8903	22.8903	22.8903	22.8903	22.8903	1995	25.3374	25.3374	25.3374	25.3374	25.3374	25.3374	25.3374	25.3374	25.3374	25.3374	25.3374	25.3374	25.3374	25.3374	25.3374
1996	23.8938	23.8938	23.8938	23.8938	23.8938	23.8938	23.8938	23.8938	23.8938	23.8938	23.8938	23.8938	23.8938	23.8938	23.8938	1996	22.5494	22.5494	22.5494	22.5494	22.5494	22.5494	22.5494	22.5494	22.5494	22.5494	22.5494	22.5494	22.5494	22.5494	22.5494	1996	25.2021	25.2021	25.2021	25.2021	25.2021	25.2021	25.2021	25.2021	25.2021	25.2021	25.2021	25.2021	25.2021	25.2021	25.2021
1997	22.3131	22.3131	22.3131	22.3131	22.3131	22.3131	22.3131	22.3131	22.3131	22.3131	22.3131	22.3131	22.3131	22.3131	22.3131	1997	21.2517	21.2517	21.2517	21.2517	21.2517	21.2517	21.2517	21.2517	21.2517	21.2517	21.2517	21.2517	21.2517	21.2517	21.2517	1997	23.3458	23.3458	23.3458	23.3458	23.3458	23.3458	23.3458	23.3458	23.3458	23.3458	23.3458	23.3458	23.3458	23.3458	23.3458
1998	21.2928	21.2928	21.2928	21.2928	21.2928	21.2928	21.2928	21.2928	21.2928	21.2928	21.2928	21.2928	21.2928	21.2928	21.2928	1998	20.0566	20.0566	20.0566	20.0566	20.0566	20.0566	20.0566	20.0566	20.0566	20.0566	20.0566	20.0566	20.0566	20.0566	20.0566	1998	22.4952	22.4952	22.4952	22.4952	22.4952	22.4952	22.4952	22.4952	22.4952	22.4952	22.4952	22.4952	22.4952	22.4952	22.4952
1999	19.8167	19.8167	19.8167	19.8167	19.8167	19.8167	19.8167	19.8167	19.8167	19.8167	19.8167	19.8167	19.8167	19.8167	19.8167	1999	18.8582	18.8582	18.8582	18.8582	18.8582	18.8582	18.8582	18.8582	18.8582	18.8582	18.8582	18.8582	18.8582	18.8582	18.8582	1999	20.7488	20.7488	20.7488	20.7488	20.7488	20.7488	20.7488	20.7488	20.7488	20.7488	20.7488	20.7488	20.7488	20.7488	20.7488
2000	18.1214	18.1214	18.1214	18.1214	18.1214	18.1214	18.1214	18.1214	18.1214	18.1214	18.1214	18.1214	18.1214	18.1214	18.1214	2000	17.4347	17.4347	17.4347	17.4347	17.4347	17.4347	17.4347	17.4347	17.4347	17.4347	17.4347	17.4347	17.4347	17.4347	17.4347	2000	18.789	18.789	18.789	18.789	18.789	18.789	18.789	18.789	18.789	18.789	18.789	18.789	18.789	18.789	18.789
2001	16.7265	16.7265	16.7265	16.7265	16.7265	16.7265	16.7265	16.7265	16.7265	16.7265	16.7265	16.7265	16.7265	16.7265	16.7265	2001	16.2374	16.2374	16.2374	16.2374	16.2374	16.2374	16.2374	16.2374	16.2374	16.2374	16.2374	16.2374	16.2374	16.2374	16.2374	2001	17.2019	17.2019	17.2019	17.2019	17.2019	17.2019	17.2019	17.2019	17.2019	17.2019	17.2019	17.2019	17.2019	17.2019	17.2019
2002	15.3853	15.3853	15.3853	15.3853	15.3853	15.3853	15.3853	15.3853	15.3853	15.3853	15.3853	15.3853	15.3853	15.3853	15.3853	2002	15.1877	15.1877	15.1877	15.1877	15.1877	15.1877	15.1877	15.1877	15.1877	15.1877	15.1877	15.1877	15.1877	15.1877	15.1877	2002	15.5772	15.5772	15.5772	15.5772	15.5772	15.5772	15.5772	15.5772	15.5772	15.5772	15.5772	15.5772	15.5772	15.5772	15.5772
2003	14.589	14.589	14.589	14.589	14.589	14.589	14.589	14.589	14.589	14.589	14.589	14.589	14.589	14.589	14.589	2003	14.2792	14.2792	14.2792	14.2792	14.2792	14.2792	14.2792	14.2792	14.2792	14.2792	14.2792	14.2792	14.2792	14.2792	14.2792	2003	14.8901	14.8901	14.8901	14.8901	14.8901	14.8901	14.8901	14.8901	14.8901	14.8901	14.8901	14.8901	14.8901	14.8901	14.8901
2004	14.3083	14.3083	14.3083	14.3083	14.3083	14.3083	14.3083	14.3083	14.3083	14.3083	14.3083	14.3083	14.3083	14.3083	14.3083	2004	13.9103	13.9103	13.9103	13.9103	13.9103	13.9103	13.9103	13.9103	13.9103	13.9103	13.9103	13.9103	13.9103	13.9103	13.9103	2004	14.6949	14.6949	14.6949	14.6949	14.6949	14.6949	14.6949	14.6949	14.6949	14.6949	14.6949	14.6949	14.6949	14.6949	14.6949
2005	13.3977	13.3977	13.3977	13.3977	13.3977	13.3977	13.3977	13.3977	13.3977	13.3977	13.3977	13.3977	13.3977	13.3977	13.3977	2005	12.8925	12.8925	12.8925	12.8925	12.8925	12.8925	12.8925	12.8925	12.8925	12.8925	12.8925	12.8925	12.8925	12.8925	12.8925	2005	13.8885	13.8885	13.8885	13.8885	13.8885	13.8885	13.8885	13.8885	13.8885	13.8885	13.8885	13.8885	13.8885	13.8885	13.8885
2006	13.0134	13.0134	13.0134	13.0134	13.0134	13.0134	13.0134	13.0134	13.0134	13.0134	13.0134	13.0134	13.0134	13.0134	13.0134	2006	12.505	12.505	12.505	12.505	12.505	12.505	12.505	12.505	12.505	12.505	12.505	12.505	12.505	12.505	12.505	2006	13.5074	13.5074	13.5074	13.5074	13.5074	13.5074	13.5074	13.5074	13.5074	13.5074	13.5074	13.5074	13.5074	13.5074	13.5074
2007	12.364	12.364	12.364	12.364	12.364	12.364	12.364	12.364	12.364	12.364	12.364	12.364	12.364	12.364	12.364	2007	11.9804	11.9804	11.9804	11.9804	11.9804	11.9804	11.9804	11.9804	11.9804	11.9804	11.9804	11.9804	11.9804	11.9804	11.9804	2007	12.7368	12.7368	12.7368	12.7368	12.7368	12.7368	12.7368	12.7368	12.7368	12.7368	12.7368	12.7368	12.7368	12.7368	12.7368
2008	11.7927	11.7927	11.7927	11.7927	11.7927	11.7927	11.7927	11.7927	11.7927	11.7927	11.7927	11.7927	11.7927	11.7927	11.7927	2008	11.318	11.318	11.318	11.318	11.318	11.318	11.318	11.318	11.318	11.318	11.318	11.318	11.318	11.318	11.318	2008	12.2539	12.2539	12.2539	12.2539	12.2539	12.2539	12.2539	12.2539	12.2539	12.2539	12.2539	12.2539	12.2539	12.2539	12.2539
2009	11.4776	11.4776	11.4776	11.4776	11.4776	11.4776	11.4776	11.4776	11.4776	11.4776	11.4776	11.4776	11.4776	11.4776	11.4776	2009	10.7709	10.7709	10.7709	10.7709	10.7709	10.7709	10.7709	10.7709	10.7709	10.7709	10.7709	10.7709	10.7709	10.7709	10.7709	2009	12.1639	12.1639	12.1639	12.1639	12.1639	12.1639	12.1639	12.1639	12.1639	12.1639	12.1639	12.1639	12.1639	12.1639	12.1639
2010	10.8881	10.8881	10.8881	10.8881	10.8881	10.8881	10.8881	10.8881	10.8881	10.8881	10.8881	10.8881	10.8881	10.8881	10.8881	2010	10.0586	10.0586	10.0586	10.0586	10.0586	10.0586	10.0586	10.0586	10.0586	10.0586	10.0586	10.0586	10.0586	10.0586	10.0586	2010	11.6935	11.6935	11.6935	11.6935	11.6935	11.6935	11.6935	11.6935	11.6935	11.6935	11.6935	11.6935	11.6935	11.6935	11.6935
2011	10.7838	10.7838	10.7838	10.7838	10.7838	10.7838	10.7838	10.7838	10.7838	10.7838	10.7838	10.7838	10.7838	10.7838	10.7838	2011	10.0323	10.0323	10.0323	10.0323	10.0323	10.0323	10.0323	10.0323	10.0323	10.0323	10.0323	10.0323	10.0323	10.0323	10.0323	2011	11.5132	11.5132	11.5132	11.5132	11.5132	11.5132	11.5132	11.5132	11.5132	11.5132	11.5132	11.5132	11.5132	11.5132	11.5132
2012	10.4909	10.4909	10.4909	10.4909	10.4909	10.4909	10.4909	10.4909	10.4909	10.4909	10.4909	10.4909	10.4909	10.4909	10.4909	2012	9.90651	9.90651	9.90651	9.90651	9.90651	9.90651	9.90651	9.90651	9.90651	9.90651	9.90651	9.90651	9.90651	9.90651	9.90651	2012	11.0579	11.0579	11.0579	11.0579	11.0579	11.0579	11.0579	11.0579	11.0579	11.0579	11.0579	11.0579	11.0579	11.0579	11.0579
2013	10.0487	10.0487	10.0487	10.0487	10.0487	10.0487	10.0487	10.0487	10.0487	10.0487	10.0487	10.0487	10.0487	10.0487	10.0487	2013	9.57078	9.57078	9.57078	9.57078	9.57078	9.57078	9.57078	9.57078	9.57078	9.57078	9.57078	9.57078	9.57078	9.57078	9.57078	2013	10.5121	10.5121	10.5121	10.5121	10.5121	10.5121	10.5121	10.5121	10.5121	10.5121	10.5121	10.5121	10.5121	10.5121	10.5121
2014	9.80803	9.80803	9.80803	9.80803	9.80803	9.80803	9.80803	9.80803	9.80803	9.80803	9.80803	9.80803	9.80803	9.80803	9.80803	2014	9.4287	9.4287	9.4287	9.4287	9.4287	9.4287	9.4287	9.4287	9.4287	9.4287	9.4287	9.4287	9.4287	9.4287	9.4287	2014	10.1755	10.1755	10.1755	10.1755	10.1755	10.1755	10.1755	10.1755	10.1755	10.1755	10.1755	10.1755	10.1755	10.1755	10.1755
2015	9.2047	9.2047	9.2047	9.2047	9.2047	9.2047	9.2047	9.2047	9.2047	9.2047	9.2047	9.2047	9.2047	9.2047	9.2047	2015	8.63152	8.63152	8.63152	8.63152	8.63152	8.63152	8.63152	8.63152	8.63152	8.63152	8.63152	8.63152	8.63152	8.63152	8.63152	2015	9.75956	9.75956	9.75956	9.75956	9.75956	9.75956	9.75956	9.75956	9.75956	9.75956	9.75956	9.75956	9.75956	9.75956	9.75956
2016	8.95227	8.95227	8.95227	8.95227	8.95227	8.95227	8.95227	8.95227	8.95227	8.95227	8.95227	8.95227	8.95227	8.95227	8.95227	2016	8.18436	8.18436	8.18436	8.18436	8.18436	8.18436	8.18436	8.18436	8.18436	8.18436	8.18436	8.18436	8.18436	8.18436	8.18436	2016	9.69507	9.69507	9.69507	9.69507	9.69507	9.69507	9.69507	9.69507	9.69507	9.69507	9.69507	9.69507	9.69507	9.69507	9.69507
2017	8.5358	8.5358	8.5358	8.5358	8.5358	8.5358	8.5358	8.5358	8.5358	8.5358	8.5358	8.5358	8.5358	8.5358	8.5358	2017	7.69384	7.69384	7.69384	7.69384	7.69384	7.69384	7.69384	7.69384	7.69384	7.69384	7.69384	7.69384	7.69384	7.69384	7.69384	2017	9.34962	9.34962	9.34962	9.34962	9.34962	9.34962	9.34962	9.34962	9.34962	9.34962	9.34962	9.34962	9.34962	9.34962	9.34962
2018	8.38167	8.38167	8.38167	8.38167	8.38167	8.38167	8.38167	8.38167	8.38167	8.38167	8.38167	8.38167	8.38167	8.38167	8.38167	2018	7.71071	7.71071	7.71071	7.71071	7.71071	7.71071	7.71071	7.71071	7.71071	7.71071	7.71071	7.71071	7.71071	7.71071	7.71071	2018	9.02964	9.02964	9.02964	9.02964	9.02964	9.02964	9.02964	9.02964	9.02964	9.02964	9.02964	9.02964	9.02964	9.02964	9.02964
2019	7.98029	7.98029	7.98029	7.98029	7.98029	7.98029	7.98029	7.98029	7.98029	7.98029	7.98029	7.98029	7.98029	7.98029	7.98029	2019	7.53752	7.53752	7.53752	7.53752	7.53752	7.53752	7.53752	7.53752	7.53752	7.53752	7.53752	7.53752	7.53752	7.53752	7.53752	2019	8.4075	8.4075	8.4075	8.4075	8.4075	8.4075	8.4075	8.4075	8.4075	8.4075	8.4075	8.4075	8.4075	8.4075	8.4075
2020	7.99111	7.99111	7.99111	7.99111	7.99111	7.99111	7.99111	7.99111	7.99111	7.99111	7.99111	7.99111	7.99111	7.99111	7.99111	2020	7.50444	7.50444	7.50444	7.50444	7.50444	7.50444	7.50444	7.50444	7.50444	7.50444	7.50444	7.50444	7.50444	7.50444	7.50444	2020	8.46033	8.46033	8.46033	8.46033	8.46033	8.46033	8.46033	8.46033	8.46033	8.46033	8.46033	8.46033	8.46033	8.46033	8.46033
2021	7.66626	7.66626	7.66626	7.66626	7.66626	7.66626	7.66626	7.66626	7.66626	7.66626	7.66626	7.66626	7.66626	7.66626	7.66626	2021	7.17666	7.17666	7.17666	7.17666	7.17666	7.17666	7.17666	7.17666	7.17666	7.17666	7.17666	7.17666	7.17666	7.17666	7.17666	2021	8.13789	8.13789	8.13789	8.13789	8.13789	8.13789	8.13789	8.13789	8.13789	8.13789	8.13789	8.13789	8.13789	8.13789	8.13789
2022	7.55366	7.24764	7.87261	7.52978	7.22472	7.84772	7.52978	7.22472	7.84772	7.52978	7.22472	7.84772	7.52978	7.22472	7.84772	2022	7.05505	6.71522	7.41208	7.02943	6.69083	7.38516	7.02943	6.69083	7.38516	7.02943	6.69083	7.38516	7.02943	6.69083	7.38516	2022	8.06044	7.70833	8.42863	8.04373	7.69235	8.41116	8.04373	7.69235	8.41116	8.04373	7.69235	8.41116	8.04373	7.69235	8.41116
2023	7.43659	7.04067	7.85477	7.30804	6.91897	7.71899	7.25306	6.86691	7.66092	7.34058	6.94977	7.75336	7.38965	6.99623	7.80519	2023	6.92974	6.49007	7.39918	6.8298	6.39648	7.29247	6.79588	6.36471	7.25625	6.84983	6.41524	7.31387	6.87999	6.44349	7.34607	2023	7.96149	7.53253	8.41487	7.81253	7.39161	8.25743	7.73514	7.31839	8.17563	7.85842	7.43502	8.30593	7.92775	7.50062	8.37921
2024	7.31609	6.87017	7.79096	7.08778	6.65578	7.54783	6.98154	6.55601	7.43469	7.15104	6.71517	7.61519	7.24697	6.80526	7.71735	2024	6.80177	6.30652	7.3359	6.63144	6.14859	7.1522	6.56573	6.08766	7.08133	6.6704	6.18471	7.19422	6.72927	6.2393	7.25771	2024	7.84775	7.38804	8.33606	7.57195	7.1284	8.0431	7.42268	6.98787	7.88454	7.66115	7.21238	8.13785	7.79694	7.34021	8.28208
2025	7.1931	6.71766	7.70219	6.86993	6.41585	7.35615	6.71604	6.27214	7.19137	6.9621	6.50193	7.45484	7.10267	6.63321	7.60536	2025	6.67202	6.144	7.24542	6.43511	5.92584	6.98815	6.3397	5.83797	6.88454	6.4919	5.97814	7.04982	6.57803	6.05745	7.14336	2025	7.72414	7.25342	8.22541	7.3274	6.88085	7.80292	7.11179	6.67839	7.57332	7.45726	7.00281	7.94122	7.65639	7.1898	8.15327
2026	7.06839	6.57585	7.59782	6.65522	6.19147	7.15371	6.4572	6.00725	6.94085	6.77453	6.30247	7.28195	6.95752	6.47271	7.47865	2026	6.54123	5.99433	7.13803	6.24143	5.7196	6.81088	6.11835	5.60681	6.67657	6.31499	5.787	6.89114	6.42695	5.8896	7.01332	2026	7.59424	7.12209	8.09768	7.08269	6.64235	7.55222	6.80619	6.38304	7.25739	7.25055	6.79978	7.73121	7.50984	7.04295	8.00769
2027	6.94263	6.44108	7.48323	6.44424	5.9787	6.94604	6.20546	5.75716	6.68865	6.58898	6.11298	7.10204	6.8122	6.32007	7.34264	2027	6.41002	5.85335	7.01963	6.05091	5.52543	6.62637	5.90213	5.38957	6.46343	6.14018	5.60695	6.72413	6.27656	5.73148	6.87347	2027	7.46062	6.99194	7.96073	6.84045	6.41072	7.29898	6.50829	6.09943	6.94455	7.0437	6.6012	7.51586	7.35996	6.8976	7.85332
2028	6.81636	6.31129	7.36185	6.23746	5.77528	6.73662	5.96114	5.51944	6.43819	6.40594	5.93128	6.91858	6.66723	6.17321	7.20079	2028	6.27891	5.7187	6.89401	5.86394	5.34075	6.43839	5.69135	5.18355	6.24888	5.96791	5.43544	6.55254	6.12732	5.58063	6.72756	2028	7.32514	6.86242	7.81905	6.60245	6.18539	7.04764	6.21962	5.82674	6.63899	6.83857	6.40659	7.29967	7.20866	6.7533	7.69472
2029	6.69007	6.18527	7.23606	6.03521	5.57983	6.52776	5.72446	5.29253	6.19165	6.22583	5.75606	6.73393	6.52309	6.0309	7.05546	2029	6.14833	5.5889	6.76375	5.68084	5.16394	6.24947	5.48624	4.98706	6.0354	5.79851	5.27091	6.37892	5.97961	5.43553	6.57815	2029	7.1891	6.73364	7.67535	6.36989	5.96633	6.80074	5.9411	5.56471	6.34294	6.63643	6.21599	7.08531	7.05731	6.61021	7.53465
2030	6.56414	6.06228	7.10755	5.83777	5.39145	6.32104	5.49553	5.07537	5.95047	6.04896	5.58649	6.54972	6.38016	5.89236	6.90833	2030	6.01862	5.46304	6.63071	5.50183	4.99395	6.06136	5.28697	4.79893	5.82465	5.63227	5.11235	6.20506	5.83375	5.29523	6.42703	2030	7.05343	6.60587	7.53131	6.14349	5.75367	6.55973	5.67318	5.31321	6.05755	6.43816	6.02964	6.87435	6.90687	6.46861	7.37482
2031	6.43891	5.94185	6.97754	5.64532	5.20953	6.11757	5.27439	4.86723	5.7156	5.87559	5.42203	6.3671	6.23873	5.75713	6.76062	2031	5.8901	5.34052	6.49623	5.32709	4.83004	5.87528	5.09363	4.61837	5.6178	5.46938	4.95906	6.03222	5.68998	5.15908	6.27552	2031	6.91879	6.47941	7.38797	5.92372	5.54753	6.32542	5.41605	5.0721	5.78332	6.2443	5.84775	6.66775	6.758	6.32883	7.21628
2032	6.31464	5.8237	6.84696	5.45799	5.03366	5.9181	5.061	4.66753	5.48764	5.70591	5.2623	6.18692	6.09906	5.62489	6.61321	2032	5.76299	5.22095	6.3613	5.15674	4.67172	5.69211	4.90626	4.4448	5.41563	5.31001	4.81058	5.8613	5.54851	5.02664	6.12455	2032	6.78564	6.35451	7.24601	5.7108	5.34797	6.09825	5.16965	4.8412	5.52039	6.05522	5.6705	6.46603	6.61118	6.19114	7.05971
2033	6.19156	5.70765	6.71648	5.27585	4.86351	5.72314	4.94673	4.56012	5.36613	5.54005	5.10706	6.00974	5.96136	5.49545	6.46677	2033	5.63749	5.10405	6.22668	4.99086	4.51861	5.51246	4.78333	4.33072	5.28325	5.15427	4.66656	5.69296	5.40949	4.89762	5.97485	2033	6.65426	6.23139	7.10584	5.50482	5.15499	5.87839	5.05668	4.73533	5.39984	5.8711	5.49799	6.26953	6.46671	6.05575	6.90556
2034	6.06985	5.5936	6.58664	5.09892	4.69885	5.53305	4.83423	4.45494	5.24583	5.3781	4.95613	5.836	5.82579	5.36869	6.3218	2034	5.51376	4.98966	6.09292	4.82948	4.37042	5.33676	4.66269	4.21948	5.15245	5.00225	4.52676	5.52767	5.27305	4.77183	5.82692	2034	6.52489	6.11018	6.96774	5.30577	4.96854	5.66588	4.94571	4.63137	5.28139	5.69204	5.33026	6.07837	6.3248	5.9228	6.75407
2035	5.94966	5.48149	6.45782	4.92721	4.53949	5.34804	4.7236	4.35191	5.12704	5.22012	4.80935	5.66597	5.69246	5.24453	6.17866	2035	5.39193	4.87764	5.96044	4.67263	4.22695	5.1653	4.5444	4.11095	5.02356	4.85398	4.391	5.36577	5.13928	4.64909	5.68116	2035	6.39763	5.99098	6.83188	5.11356	4.78853	5.46065	4.83684	4.5294	5.16515	5.51805	5.16731	5.8926	6.18557	5.7924	6.60543
2036	5.83112	5.37128	6.33033	4.76067	4.38525	5.16824	4.61492	4.25099	5.01001	5.06614	4.66663	5.49986	5.56149	5.12291	6.03761	2036	5.27209	4.76792	5.82956	4.52028	4.08801	4.99826	4.42854	4.00504	4.89682	4.70949	4.25912	5.20748	5.00825	4.52932	5.53784	2036	6.27259	5.87387	6.69837	4.92806	4.61481	5.26257	4.73013	4.42946	5.05121	5.34911	5.00909	5.71221	6.0491	5.66458	6.45971
2037	5.71431	5.26295	6.20438	4.59926	4.23598	4.99371	4.50824	4.15214	4.89487	4.91617	4.52785	5.33779	5.43293	5.00379	5.89886	2037	5.15431	4.66043	5.70053	4.37239	3.95344	4.83575	4.31514	3.90167	4.77243	4.56878	4.131	5.05294	4.88001	4.41241	5.39716	2037	6.14979	5.75887	6.56724	4.74911	4.44723	5.07148	4.62559	4.33156	4.93958	5.18515	4.85555	5.53712	5.91541	5.53939	6.31696
2038	5.59931	5.15649	6.08014	4.44291	4.09155	4.82444	4.40361	4.05536	4.78177	4.77018	4.39294	5.17981	5.30683	4.88715	5.76256	2038	5.03866	4.55514	5.57351	4.22893	3.82311	4.67782	4.20422	3.80078	4.6505	4.43183	4.00653	4.90226	4.75457	4.29831	5.25927	2038	6.02926	5.646	6.43854	4.57653	4.28562	4.8872	4.52325	4.23572	4.83029	5.02608	4.70658	5.36726	5.78453	5.41682	6.17719
2039	5.48617	5.05191	5.95775	4.29151	3.95182	4.66041	4.30105	3.9606	4.67077	4.62814	4.2618	5.02597	5.18324	4.77296	5.62879	2039	4.92517	4.452	5.44864	4.08981	3.69689	4.52449	4.0958	3.70231	4.53112	4.29861	3.88563	4.75548	4.63196	4.18695	5.12426	2039	5.91099	5.53525	6.31225	4.41014	4.1298	4.70951	4.42307	4.14191	4.72332	4.87179	4.5621	5.20249	5.65642	5.29686	6.04039
2040	5.37493	4.94919	5.8373	4.14498	3.81666	4.50154	4.20059	3.86786	4.56193	4.49002	4.13437	4.87626	5.06217	4.6612	5.49763	2040	4.81387	4.35099	5.326	3.95497	3.57467	4.37572	3.98987	3.60622	4.41434	4.16907	3.76819	4.6126	4.51216	4.07829	4.99219	2040	5.79498	5.42661	6.18836	4.24973	3.97959	4.53822	4.32506	4.05012	4.61865	4.72216	4.42198	5.04271	5.53107	5.17947	5.90654
2041	5.26563	4.84833	5.71884	4.0032	3.68595	4.34776	4.10221	3.77712	4.45529	4.35575	4.01056	4.73065	4.94362	4.55185	5.36912	2041	4.70477	4.25207	5.20565	3.82432	3.45634	4.23147	3.88642	3.51247	4.30019	4.04318	3.65414	4.47363	4.39517	3.97227	4.8631	2041	5.6812	5.32006	6.06686	4.09512	3.8348	4.37311	4.22916	3.96033	4.51625	4.57708	4.28613	4.88779	5.40844	5.06464	5.77558
2042	5.15827	4.74932	5.60242	3.86607	3.55957	4.19896	4.00593	3.68835	4.35086	4.22527	3.89029	4.58909	4.82759	4.44486	5.24327	2042	4.59787	4.15524	5.08765	3.69777	3.34179	4.09167	3.78544	3.42102	4.18867	3.92085	3.5434	4.33851	4.28096	3.86884	4.73699	2042	5.56962	5.21558	5.94771	3.9461	3.69525	4.21397	4.13537	3.87249	4.41609	4.43643	4.15441	4.73758	5.28849	4.95231	5.64749
2043	5.05286	4.65216	5.48808	3.73346	3.43739	4.05504	3.91173	3.60152	4.24865	4.09851	3.77349	4.45152	4.71407	4.34023	5.1201	2043	4.49317	4.06045	4.972	3.57523	3.23091	3.95623	3.68689	3.33182	4.07979	3.80204	3.43588	4.20721	4.16951	3.76797	4.61385	2043	5.46021	5.11312	5.83087	3.80248	3.56076	4.0606	4.04363	3.78658	4.31812	4.30007	4.02672	4.59197	5.17117	4.84245	5.5222
2044	4.94942	4.55684	5.37582	3.60526	3.3193	3.91586	3.81959	3.51662	4.14865	3.97539	3.66007	4.31788	4.60303	4.23792	4.99959	2044	4.39066	3.96769	4.85872	3.45659	3.1236	3.82507	3.59074	3.24483	3.97353	3.68666	3.33151	4.07967	4.06079	3.66959	4.49368	2044	5.35294	5.01266	5.71631	3.66407	3.43115	3.91279	3.9539	3.70256	4.22231	4.16788	3.90294	4.45081	5.05643	4.735	5.39967
2045	4.84792	4.46333	5.26565	3.48134	3.20516	3.78132	3.72949	3.43362	4.05085	3.85583	3.54995	4.18808	4.49445	4.1379	4.88172	2045	4.29032	3.87693	4.7478	3.34176	3.01977	3.69809	3.49697	3.16002	3.86985	3.57464	3.23021	3.9558	3.95474	3.57368	4.37643	2045	5.24776	4.91417	5.60399	3.53068	3.30625	3.77036	3.86616	3.6204	4.1286	4.03975	3.78295	4.31398	4.94421	4.62992	5.27984
2046	4.74836	4.37162	5.15757	3.36158	3.09487	3.65127	3.6414	3.35249	3.95521	3.73976	3.44305	4.06205	4.38829	4.04012	4.76647	2046	4.19214	3.78813	4.63923	3.23064	2.9193	3.57519	3.40553	3.07734	3.76873	3.46591	3.1319	3.83555	3.85133	3.48017	4.26208	2046	5.14464	4.81761	5.49387	3.40215	3.18588	3.6331	3.78035	3.54004	4.03697	3.91554	3.66664	4.18134	4.83448	4.52717	5.16266
2047	4.65072	4.2817	5.05156	3.24585	2.9883	3.5256	3.55531	3.2732	3.86173	3.62709	3.33929	3.9397	4.28454	3.94457	4.65381	2047	4.09607	3.70128	4.53298	3.12312	2.8221	3.45625	3.31639	2.99674	3.67013	3.36039	3.0365	3.71883	3.75052	3.38903	4.15057	2047	5.04354	4.72294	5.38591	3.27829	3.0699	3.50083	3.69645	3.46147	3.94737	3.79515	3.5539	4.05278	4.72718	4.42668	5.04807
2048	4.55499	4.19354	4.9476	3.13404	2.88534	3.40417	3.47117	3.19572	3.77036	3.51774	3.23859	3.82094	4.18314	3.8512	4.5437	2048	4.00211	3.61633	4.42904	3.0191	2.72808	3.34117	3.2295	2.91819	3.57401	3.258	2.94395	3.60555	3.65225	3.30019	4.04186	2048	4.94443	4.63012	5.28007	3.15893	2.95813	3.37337	3.6144	3.38464	3.85975	3.67846	3.44463	3.92816	4.62225	4.32842	4.93602
2049	4.46115	4.10712	4.84569	3.02602	2.78588	3.28685	3.38896	3.12002	3.68108	3.41161	3.14088	3.70569	4.08407	3.75997	4.43611	2049	3.91021	3.53326	4.32738	2.91848	2.63714	3.22984	3.14481	2.84164	3.48031	3.15865	2.85416	3.49564	3.55647	3.21362	3.9359	2049	4.84726	4.53913	5.17631	3.04392	2.85043	3.25055	3.53417	3.30951	3.77408	3.56535	3.33871	3.80737	4.51965	4.23234	4.82645
2050	4.36916	4.02242	4.74579	2.92167	2.6898	3.17352	3.30864	3.04606	3.59384	3.30864	3.04606	3.59384	3.98727	3.67084	4.33098	2050	3.82035	3.45204	4.22796	2.82116	2.54918	3.12216	3.06228	2.76705	3.389	3.06228	2.76705	3.389	3.46314	3.12927	3.83263	2050	4.752	4.44993	5.07458	2.93309	2.74664	3.1322	3.45571	3.23604	3.6903	3.45571	3.23604	3.6903	4.41932	4.13839	4.71932

## Sheet: Table S4_DALY_50-69
Supplementary Table 4. Projected DALY rates attributable to diets high in sodium for stomach cancer among population aged 50-69 years, 2022-2050. (A) Sex combined, (B) females, (C) males.
A)	Sex combined															B)	Females															C)	Males
Year	Reference			Scenario 1			Scenario 2			Scenario 3			Scenario 4			Year	Reference			Scenario 1			Scenario 2			Scenario 3			Scenario 4			Year	Reference			Scenario 1			Scenario 2			Scenario 3			Scenario 4
	Mean (95% prediction intervals)			Mean (95% prediction intervals)			Mean (95% prediction intervals)			Mean (95% prediction intervals)			Mean (95% prediction intervals)				Mean (95% prediction intervals)			Mean (95% prediction intervals)			Mean (95% prediction intervals)			Mean (95% prediction intervals)			Mean (95% prediction intervals)				Mean (95% prediction intervals)			Mean (95% prediction intervals)			Mean (95% prediction intervals)			Mean (95% prediction intervals)			Mean (95% prediction intervals)
	Value	Lower bound	Upper bound	Value	Lower bound	Upper bound	Value	Lower bound	Upper bound	Value	Lower bound	Upper bound	Value	Lower bound	Upper bound		Value	Lower bound	Upper bound	Value	Lower bound	Upper bound	Value	Lower bound	Upper bound	Value	Lower bound	Upper bound	Value	Lower bound	Upper bound		Value	Lower bound	Upper bound	Value	Lower bound	Upper bound	Value	Lower bound	Upper bound	Value	Lower bound	Upper bound	Value	Lower bound	Upper bound
1990	191.624	191.624	191.624	191.624	191.624	191.624	191.624	191.624	191.624	191.624	191.624	191.624	191.624	191.624	191.624	1990	108.213	108.213	108.213	108.213	108.213	108.213	108.213	108.213	108.213	108.213	108.213	108.213	108.213	108.213	108.213	1990	282.507	282.507	282.507	282.507	282.507	282.507	282.507	282.507	282.507	282.507	282.507	282.507	282.507	282.507	282.507
1991	186.409	186.409	186.409	186.409	186.409	186.409	186.409	186.409	186.409	186.409	186.409	186.409	186.409	186.409	186.409	1991	104.478	104.478	104.478	104.478	104.478	104.478	104.478	104.478	104.478	104.478	104.478	104.478	104.478	104.478	104.478	1991	274.854	274.854	274.854	274.854	274.854	274.854	274.854	274.854	274.854	274.854	274.854	274.854	274.854	274.854	274.854
1992	181.562	181.562	181.562	181.562	181.562	181.562	181.562	181.562	181.562	181.562	181.562	181.562	181.562	181.562	181.562	1992	100.359	100.359	100.359	100.359	100.359	100.359	100.359	100.359	100.359	100.359	100.359	100.359	100.359	100.359	100.359	1992	268.451	268.451	268.451	268.451	268.451	268.451	268.451	268.451	268.451	268.451	268.451	268.451	268.451	268.451	268.451
1993	176.317	176.317	176.317	176.317	176.317	176.317	176.317	176.317	176.317	176.317	176.317	176.317	176.317	176.317	176.317	1993	96.1223	96.1223	96.1223	96.1223	96.1223	96.1223	96.1223	96.1223	96.1223	96.1223	96.1223	96.1223	96.1223	96.1223	96.1223	1993	261.511	261.511	261.511	261.511	261.511	261.511	261.511	261.511	261.511	261.511	261.511	261.511	261.511	261.511	261.511
1994	170.735	170.735	170.735	170.735	170.735	170.735	170.735	170.735	170.735	170.735	170.735	170.735	170.735	170.735	170.735	1994	91.3542	91.3542	91.3542	91.3542	91.3542	91.3542	91.3542	91.3542	91.3542	91.3542	91.3542	91.3542	91.3542	91.3542	91.3542	1994	254.717	254.717	254.717	254.717	254.717	254.717	254.717	254.717	254.717	254.717	254.717	254.717	254.717	254.717	254.717
1995	165.453	165.453	165.453	165.453	165.453	165.453	165.453	165.453	165.453	165.453	165.453	165.453	165.453	165.453	165.453	1995	89.7582	89.7582	89.7582	89.7582	89.7582	89.7582	89.7582	89.7582	89.7582	89.7582	89.7582	89.7582	89.7582	89.7582	89.7582	1995	245.345	245.345	245.345	245.345	245.345	245.345	245.345	245.345	245.345	245.345	245.345	245.345	245.345	245.345	245.345
1996	160.742	160.742	160.742	160.742	160.742	160.742	160.742	160.742	160.742	160.742	160.742	160.742	160.742	160.742	160.742	1996	86.2399	86.2399	86.2399	86.2399	86.2399	86.2399	86.2399	86.2399	86.2399	86.2399	86.2399	86.2399	86.2399	86.2399	86.2399	1996	239.233	239.233	239.233	239.233	239.233	239.233	239.233	239.233	239.233	239.233	239.233	239.233	239.233	239.233	239.233
1997	153.636	153.636	153.636	153.636	153.636	153.636	153.636	153.636	153.636	153.636	153.636	153.636	153.636	153.636	153.636	1997	83.1859	83.1859	83.1859	83.1859	83.1859	83.1859	83.1859	83.1859	83.1859	83.1859	83.1859	83.1859	83.1859	83.1859	83.1859	1997	227.63	227.63	227.63	227.63	227.63	227.63	227.63	227.63	227.63	227.63	227.63	227.63	227.63	227.63	227.63
1998	149.839	149.839	149.839	149.839	149.839	149.839	149.839	149.839	149.839	149.839	149.839	149.839	149.839	149.839	149.839	1998	80.9104	80.9104	80.9104	80.9104	80.9104	80.9104	80.9104	80.9104	80.9104	80.9104	80.9104	80.9104	80.9104	80.9104	80.9104	1998	222.066	222.066	222.066	222.066	222.066	222.066	222.066	222.066	222.066	222.066	222.066	222.066	222.066	222.066	222.066
1999	144.925	144.925	144.925	144.925	144.925	144.925	144.925	144.925	144.925	144.925	144.925	144.925	144.925	144.925	144.925	1999	78.5899	78.5899	78.5899	78.5899	78.5899	78.5899	78.5899	78.5899	78.5899	78.5899	78.5899	78.5899	78.5899	78.5899	78.5899	1999	214.29	214.29	214.29	214.29	214.29	214.29	214.29	214.29	214.29	214.29	214.29	214.29	214.29	214.29	214.29
2000	137.95	137.95	137.95	137.95	137.95	137.95	137.95	137.95	137.95	137.95	137.95	137.95	137.95	137.95	137.95	2000	75.1341	75.1341	75.1341	75.1341	75.1341	75.1341	75.1341	75.1341	75.1341	75.1341	75.1341	75.1341	75.1341	75.1341	75.1341	2000	203.539	203.539	203.539	203.539	203.539	203.539	203.539	203.539	203.539	203.539	203.539	203.539	203.539	203.539	203.539
2001	131.841	131.841	131.841	131.841	131.841	131.841	131.841	131.841	131.841	131.841	131.841	131.841	131.841	131.841	131.841	2001	71.8816	71.8816	71.8816	71.8816	71.8816	71.8816	71.8816	71.8816	71.8816	71.8816	71.8816	71.8816	71.8816	71.8816	71.8816	2001	194.358	194.358	194.358	194.358	194.358	194.358	194.358	194.358	194.358	194.358	194.358	194.358	194.358	194.358	194.358
2002	125.595	125.595	125.595	125.595	125.595	125.595	125.595	125.595	125.595	125.595	125.595	125.595	125.595	125.595	125.595	2002	67.9785	67.9785	67.9785	67.9785	67.9785	67.9785	67.9785	67.9785	67.9785	67.9785	67.9785	67.9785	67.9785	67.9785	67.9785	2002	185.601	185.601	185.601	185.601	185.601	185.601	185.601	185.601	185.601	185.601	185.601	185.601	185.601	185.601	185.601
2003	122.297	122.297	122.297	122.297	122.297	122.297	122.297	122.297	122.297	122.297	122.297	122.297	122.297	122.297	122.297	2003	65.0563	65.0563	65.0563	65.0563	65.0563	65.0563	65.0563	65.0563	65.0563	65.0563	65.0563	65.0563	65.0563	65.0563	65.0563	2003	181.835	181.835	181.835	181.835	181.835	181.835	181.835	181.835	181.835	181.835	181.835	181.835	181.835	181.835	181.835
2004	120.286	120.286	120.286	120.286	120.286	120.286	120.286	120.286	120.286	120.286	120.286	120.286	120.286	120.286	120.286	2004	65.0507	65.0507	65.0507	65.0507	65.0507	65.0507	65.0507	65.0507	65.0507	65.0507	65.0507	65.0507	65.0507	65.0507	65.0507	2004	177.671	177.671	177.671	177.671	177.671	177.671	177.671	177.671	177.671	177.671	177.671	177.671	177.671	177.671	177.671
2005	117.73	117.73	117.73	117.73	117.73	117.73	117.73	117.73	117.73	117.73	117.73	117.73	117.73	117.73	117.73	2005	62.7713	62.7713	62.7713	62.7713	62.7713	62.7713	62.7713	62.7713	62.7713	62.7713	62.7713	62.7713	62.7713	62.7713	62.7713	2005	174.759	174.759	174.759	174.759	174.759	174.759	174.759	174.759	174.759	174.759	174.759	174.759	174.759	174.759	174.759
2006	114.286	114.286	114.286	114.286	114.286	114.286	114.286	114.286	114.286	114.286	114.286	114.286	114.286	114.286	114.286	2006	60.3242	60.3242	60.3242	60.3242	60.3242	60.3242	60.3242	60.3242	60.3242	60.3242	60.3242	60.3242	60.3242	60.3242	60.3242	2006	170.234	170.234	170.234	170.234	170.234	170.234	170.234	170.234	170.234	170.234	170.234	170.234	170.234	170.234	170.234
2007	111.296	111.296	111.296	111.296	111.296	111.296	111.296	111.296	111.296	111.296	111.296	111.296	111.296	111.296	111.296	2007	58.2225	58.2225	58.2225	58.2225	58.2225	58.2225	58.2225	58.2225	58.2225	58.2225	58.2225	58.2225	58.2225	58.2225	58.2225	2007	166.284	166.284	166.284	166.284	166.284	166.284	166.284	166.284	166.284	166.284	166.284	166.284	166.284	166.284	166.284
2008	107.825	107.825	107.825	107.825	107.825	107.825	107.825	107.825	107.825	107.825	107.825	107.825	107.825	107.825	107.825	2008	56.0828	56.0828	56.0828	56.0828	56.0828	56.0828	56.0828	56.0828	56.0828	56.0828	56.0828	56.0828	56.0828	56.0828	56.0828	2008	161.396	161.396	161.396	161.396	161.396	161.396	161.396	161.396	161.396	161.396	161.396	161.396	161.396	161.396	161.396
2009	105.757	105.757	105.757	105.757	105.757	105.757	105.757	105.757	105.757	105.757	105.757	105.757	105.757	105.757	105.757	2009	54.1563	54.1563	54.1563	54.1563	54.1563	54.1563	54.1563	54.1563	54.1563	54.1563	54.1563	54.1563	54.1563	54.1563	54.1563	2009	159.164	159.164	159.164	159.164	159.164	159.164	159.164	159.164	159.164	159.164	159.164	159.164	159.164	159.164	159.164
2010	104.191	104.191	104.191	104.191	104.191	104.191	104.191	104.191	104.191	104.191	104.191	104.191	104.191	104.191	104.191	2010	53.2037	53.2037	53.2037	53.2037	53.2037	53.2037	53.2037	53.2037	53.2037	53.2037	53.2037	53.2037	53.2037	53.2037	53.2037	2010	156.924	156.924	156.924	156.924	156.924	156.924	156.924	156.924	156.924	156.924	156.924	156.924	156.924	156.924	156.924
2011	102.082	102.082	102.082	102.082	102.082	102.082	102.082	102.082	102.082	102.082	102.082	102.082	102.082	102.082	102.082	2011	52.591	52.591	52.591	52.591	52.591	52.591	52.591	52.591	52.591	52.591	52.591	52.591	52.591	52.591	52.591	2011	153.211	153.211	153.211	153.211	153.211	153.211	153.211	153.211	153.211	153.211	153.211	153.211	153.211	153.211	153.211
2012	98.2249	98.2249	98.2249	98.2249	98.2249	98.2249	98.2249	98.2249	98.2249	98.2249	98.2249	98.2249	98.2249	98.2249	98.2249	2012	50.5047	50.5047	50.5047	50.5047	50.5047	50.5047	50.5047	50.5047	50.5047	50.5047	50.5047	50.5047	50.5047	50.5047	50.5047	2012	147.456	147.456	147.456	147.456	147.456	147.456	147.456	147.456	147.456	147.456	147.456	147.456	147.456	147.456	147.456
2013	94.5063	94.5063	94.5063	94.5063	94.5063	94.5063	94.5063	94.5063	94.5063	94.5063	94.5063	94.5063	94.5063	94.5063	94.5063	2013	48.5695	48.5695	48.5695	48.5695	48.5695	48.5695	48.5695	48.5695	48.5695	48.5695	48.5695	48.5695	48.5695	48.5695	48.5695	2013	141.818	141.818	141.818	141.818	141.818	141.818	141.818	141.818	141.818	141.818	141.818	141.818	141.818	141.818	141.818
2014	89.5346	89.5346	89.5346	89.5346	89.5346	89.5346	89.5346	89.5346	89.5346	89.5346	89.5346	89.5346	89.5346	89.5346	89.5346	2014	46.6695	46.6695	46.6695	46.6695	46.6695	46.6695	46.6695	46.6695	46.6695	46.6695	46.6695	46.6695	46.6695	46.6695	46.6695	2014	133.587	133.587	133.587	133.587	133.587	133.587	133.587	133.587	133.587	133.587	133.587	133.587	133.587	133.587	133.587
2015	84.6769	84.6769	84.6769	84.6769	84.6769	84.6769	84.6769	84.6769	84.6769	84.6769	84.6769	84.6769	84.6769	84.6769	84.6769	2015	43.5327	43.5327	43.5327	43.5327	43.5327	43.5327	43.5327	43.5327	43.5327	43.5327	43.5327	43.5327	43.5327	43.5327	43.5327	2015	126.898	126.898	126.898	126.898	126.898	126.898	126.898	126.898	126.898	126.898	126.898	126.898	126.898	126.898	126.898
2016	81.9757	81.9757	81.9757	81.9757	81.9757	81.9757	81.9757	81.9757	81.9757	81.9757	81.9757	81.9757	81.9757	81.9757	81.9757	2016	42.6449	42.6449	42.6449	42.6449	42.6449	42.6449	42.6449	42.6449	42.6449	42.6449	42.6449	42.6449	42.6449	42.6449	42.6449	2016	122.329	122.329	122.329	122.329	122.329	122.329	122.329	122.329	122.329	122.329	122.329	122.329	122.329	122.329	122.329
2017	77.144	77.144	77.144	77.144	77.144	77.144	77.144	77.144	77.144	77.144	77.144	77.144	77.144	77.144	77.144	2017	39.7811	39.7811	39.7811	39.7811	39.7811	39.7811	39.7811	39.7811	39.7811	39.7811	39.7811	39.7811	39.7811	39.7811	39.7811	2017	115.414	115.414	115.414	115.414	115.414	115.414	115.414	115.414	115.414	115.414	115.414	115.414	115.414	115.414	115.414
2018	72.2002	72.2002	72.2002	72.2002	72.2002	72.2002	72.2002	72.2002	72.2002	72.2002	72.2002	72.2002	72.2002	72.2002	72.2002	2018	37.1381	37.1381	37.1381	37.1381	37.1381	37.1381	37.1381	37.1381	37.1381	37.1381	37.1381	37.1381	37.1381	37.1381	37.1381	2018	108.036	108.036	108.036	108.036	108.036	108.036	108.036	108.036	108.036	108.036	108.036	108.036	108.036	108.036	108.036
2019	67.6936	67.6936	67.6936	67.6936	67.6936	67.6936	67.6936	67.6936	67.6936	67.6936	67.6936	67.6936	67.6936	67.6936	67.6936	2019	35.2439	35.2439	35.2439	35.2439	35.2439	35.2439	35.2439	35.2439	35.2439	35.2439	35.2439	35.2439	35.2439	35.2439	35.2439	2019	100.782	100.782	100.782	100.782	100.782	100.782	100.782	100.782	100.782	100.782	100.782	100.782	100.782	100.782	100.782
2020	64.1781	64.1781	64.1781	64.1781	64.1781	64.1781	64.1781	64.1781	64.1781	64.1781	64.1781	64.1781	64.1781	64.1781	64.1781	2020	33.3138	33.3138	33.3138	33.3138	33.3138	33.3138	33.3138	33.3138	33.3138	33.3138	33.3138	33.3138	33.3138	33.3138	33.3138	2020	95.573	95.573	95.573	95.573	95.573	95.573	95.573	95.573	95.573	95.573	95.573	95.573	95.573	95.573	95.573
2021	62.218	62.218	62.218	62.218	62.218	62.218	62.218	62.218	62.218	62.218	62.218	62.218	62.218	62.218	62.218	2021	32.5484	32.5484	32.5484	32.5484	32.5484	32.5484	32.5484	32.5484	32.5484	32.5484	32.5484	32.5484	32.5484	32.5484	32.5484	2021	92.3312	92.3312	92.3312	92.3312	92.3312	92.3312	92.3312	92.3312	92.3312	92.3312	92.3312	92.3312	92.3312	92.3312	92.3312
2022	61.0364	59.762	62.338	61.2361	59.9575	62.542	61.2361	59.9575	62.542	61.2361	59.9575	62.542	63.5693	62.2419	64.9249	2022	31.8621	30.8238	32.9354	31.8864	30.8473	32.9605	31.8864	30.8473	32.9605	31.8864	30.8473	32.9605	32.7792	31.711	33.8833	2022	89.7935	87.7965	91.836	90.0857	88.0821	92.1348	90.0857	88.0821	92.1348	90.0857	88.0821	92.1348	92.6907	90.6292	94.7991
2023	60.6213	57.9413	63.4253	57.8758	55.3172	60.5528	55.876	53.4058	58.4605	59.0855	56.4733	61.8184	63.2696	60.4725	66.1961	2023	31.5927	29.9833	33.2884	30.2226	28.683	31.8448	29.3321	27.8379	30.9065	30.7589	29.192	32.4099	32.4657	30.8118	34.2083	2023	88.3526	84.8666	91.9818	85.9252	82.535	89.4546	83.9842	80.6706	87.4339	87.0878	83.6517	90.665	91.4309	87.8235	95.1866
2024	60.9455	56.731	65.473	55.3164	51.4912	59.4258	51.5597	47.9943	55.3899	57.6529	53.6661	61.9358	63.6811	59.2775	68.4119	2024	31.9022	29.6981	34.2699	29.1246	27.1124	31.2861	27.4336	25.5383	29.4697	30.1676	28.0833	32.4065	32.6929	30.4342	35.1193	2024	87.7346	82.6372	93.1464	82.658	77.8556	87.7567	78.9658	74.3779	83.8368	84.91	79.9767	90.1476	90.96	85.6752	96.5708
2025	61.9672	56.1739	68.3579	53.4302	48.4351	58.9406	48.0808	43.5857	53.0394	56.8509	51.536	62.714	64.7743	58.7186	71.4545	2025	32.5482	29.6465	35.7339	28.3166	25.7922	31.0881	25.8867	23.5789	28.4203	29.8512	27.19	32.7729	33.2151	30.254	36.466	2025	87.8768	81.2729	95.0173	80.1622	74.1381	86.6759	74.8516	69.2265	80.9337	83.4604	77.1884	90.2421	91.2278	84.3721	98.6406
2026	63.6284	56.2718	71.9467	52.0875	46.0652	58.897	45.2528	40.0208	51.1689	56.5806	50.0388	63.9775	66.4978	58.8095	75.1913	2026	33.6118	30.0547	37.5897	27.8332	24.8877	31.1273	24.695	22.0816	27.6177	29.8623	26.7021	33.3966	34.116	30.5056	38.1536	2026	88.612	80.6444	97.3668	78.2309	71.1967	85.9601	71.3981	64.9783	78.4522	82.5518	75.1291	90.7079	92.0722	83.7935	101.169
2027	65.8505	56.9965	76.0799	51.157	44.2786	59.1038	42.9087	37.1393	49.5742	56.7312	49.1034	65.544	68.7761	59.5287	79.46	2027	35.0812	30.8846	39.848	27.6241	24.3196	31.3777	23.7874	20.9418	27.0196	30.164	26.5557	34.2627	35.3821	31.1496	40.1898	2027	89.7865	80.6575	99.9488	76.6891	68.8917	85.369	68.41	61.4544	76.1528	82.0198	73.6804	91.3031	93.3419	83.8513	103.907
2028	68.5298	58.2916	80.5661	50.5065	42.9609	59.3772	40.8993	34.789	48.0827	57.1805	48.6379	67.2235	71.5053	60.8227	84.0643	2028	36.859	32.0508	42.3886	27.5794	23.9817	31.7169	23.0492	20.0424	26.507	30.6497	26.6514	35.2478	36.9131	32.0978	42.4508	2028	91.2204	81.1628	102.524	75.358	67.0493	84.6963	65.704	58.4597	73.846	81.6867	72.6802	91.8092	94.8559	84.3974	106.61
2029	71.534	60.0698	85.1861	50.004	41.9903	59.5472	39.0932	32.8281	46.5541	57.7949	48.5326	68.8249	74.5513	62.6036	88.7793	2029	38.9086	33.5486	45.1249	27.6498	23.8409	32.0674	22.4272	19.3377	26.0103	31.2733	26.9652	36.2698	38.6713	33.3441	44.8497	2029	92.7296	81.9913	104.874	74.0756	65.4975	83.7772	63.127	55.8167	71.3947	81.3831	71.9587	92.0417	96.4279	85.2613	109.057
2030	74.703	62.2074	89.7085	49.5216	41.2381	59.4689	37.3783	31.126	44.8864	58.4336	48.6594	70.171	77.7506	64.7453	93.3682	2030	41.1388	35.2955	47.9496	27.7572	23.8145	32.3526	21.8509	18.7472	25.4684	31.9519	27.4134	37.2418	40.5669	34.8048	47.2831	2030	94.1296	82.9488	106.818	72.6995	64.0641	82.4988	60.5548	53.362	68.7171	80.9519	71.3363	91.8637	97.8704	86.2452	111.063
2031	77.8537	64.5406	93.913	48.9405	40.5716	59.0357	35.6633	29.5648	43.0197	58.9548	48.8734	71.1158	80.9163	67.0794	97.6073	2031	43.4245	37.1744	50.7255	27.8155	23.812	32.4922	21.2516	18.1928	24.8247	32.5873	27.897	38.0663	42.48	36.3658	49.6222	2031	95.2507	83.8291	108.229	71.1164	62.5888	80.8059	57.8981	50.9554	65.7866	80.2607	70.6366	91.1961	99.0108	87.1383	112.501
2032	80.792	66.8661	97.6182	48.1594	39.8583	58.1893	33.8814	28.0414	40.9378	59.2265	49.0178	71.5613	83.8508	69.3977	101.314	2032	45.6417	39.0547	53.3395	27.7568	23.751	32.4382	20.5819	17.6116	24.0533	33.0957	28.3194	38.6776	44.2963	37.9035	51.7672	2032	95.9513	84.431	109.044	69.249	60.9347	78.6978	55.1042	48.4882	62.623	79.2107	69.7003	90.0187	99.7054	87.7344	113.31
2033	83.3293	68.9539	100.702	47.1025	38.9767	56.9223	34.8966	28.8765	42.1718	59.1374	48.9354	71.4662	86.3632	71.4644	104.368	2033	47.6469	40.7697	55.6843	27.5165	23.5448	32.1581	21.3211	18.2437	24.9177	33.3915	28.5718	39.0241	45.8872	39.2639	53.6277	2033	96.1311	84.583	109.256	67.0603	59.0045	76.216	55.1861	48.5567	62.7206	77.745	68.4057	88.3595	99.8535	87.8583	113.486
2034	85.3026	70.5737	103.105	45.7262	37.8308	55.2693	35.6749	29.5151	43.1203	58.6093	48.4895	70.8412	88.2894	73.0448	106.716	2034	49.3023	42.1485	57.6702	27.0475	23.1229	31.6382	21.9001	18.7224	25.6171	33.4049	28.5578	39.0746	47.1331	40.2941	55.1329	2034	95.7398	84.1728	108.896	64.5538	56.7546	73.4247	54.9386	48.3012	62.4882	75.8518	66.6876	86.2752	99.4058	87.396	113.066
2035	86.594	71.5366	104.821	44.023	36.3681	53.2893	36.169	29.8798	43.7821	57.6057	47.5889	69.7308	89.5122	73.9474	108.353	2035	50.4972	43.052	59.2298	26.3287	22.4469	30.8818	22.2766	18.9922	26.1289	33.0942	28.2149	38.8173	47.9434	40.8748	56.2344	2035	94.7801	83.1691	108.012	61.769	54.202	70.3924	54.365	47.705	61.9547	73.5617	64.55	83.8314	98.3678	86.3173	112.101
2036	87.145	71.7382	105.861	42.0207	34.5917	51.0453	36.3563	29.9286	44.1643	56.1348	46.2104	68.1906	89.9756	74.0683	109.299	2036	51.1564	43.3991	60.3003	25.3633	21.5172	29.8968	22.4246	19.0241	26.4328	32.4465	27.5264	38.2461	48.262	40.9436	56.8885	2036	93.3039	81.6252	106.653	58.7733	51.4168	67.1824	53.496	46.8	61.15	70.9411	62.0615	81.0912	96.7955	84.6798	110.645
2037	86.9628	71.1849	106.238	39.7766	32.5598	48.5929	36.2411	29.6658	44.2738	54.2475	44.4052	66.2712	89.6907	73.4179	109.57	2037	51.2547	43.1865	60.8302	24.1797	20.3735	28.697	22.3393	18.8228	26.5128	31.4814	26.5258	37.3628	48.0785	40.5103	57.0607	2037	91.4023	79.6607	104.875	55.6509	48.502	63.8536	52.3849	45.6555	60.1062	68.0812	59.3354	78.1161	94.785	82.6089	108.756
2038	86.1174	69.9869	105.966	37.3682	30.3689	45.9808	35.8538	29.1381	44.1174	52.0281	42.2829	64.0195	88.7322	72.1119	109.183	2038	50.8196	42.483	60.7922	22.8272	19.0825	27.3067	22.038	18.4228	26.3626	30.2479	25.286	36.1836	47.43	39.6494	56.7374	2038	89.1927	77.4293	102.743	52.4916	45.5686	60.4664	51.0994	44.36	58.8627	65.0851	56.5012	74.9732	92.4591	80.2649	106.506
2039	84.7295	68.3225	105.077	34.8828	28.1281	43.2595	35.2454	28.4205	43.7093	49.5827	39.9815	61.4895	87.2265	70.336	108.173	2039	49.9247	41.4043	60.1984	21.3671	17.7205	25.7641	21.5559	17.8771	25.9918	28.8157	23.8979	34.7455	46.3924	38.4749	55.9392	2039	86.8036	75.0869	100.349	49.3806	42.7152	57.0861	49.7136	43.0033	57.471	62.0562	53.6799	71.7396	89.9516	77.81	103.988
2040	82.9541	66.3949	103.643	32.4058	25.937	40.488	34.4805	27.5975	43.0801	47.0247	37.6376	58.7529	85.3334	68.2992	106.616	2040	48.6785	40.0862	59.1125	19.865	16.3586	24.1229	20.9415	17.2451	25.4303	27.2654	22.4527	33.1096	45.0702	37.1148	54.7308	2040	84.3616	72.7697	97.8001	46.3912	40.0167	53.7812	48.3	41.6632	55.994	59.0883	50.9692	68.5009	87.3938	75.3853	101.315
2041	80.9606	64.3951	101.788	30.0131	23.8721	37.734	33.6295	26.7485	42.2806	44.4629	35.3652	55.9008	83.2273	66.198	104.637	2041	47.2086	38.6609	57.6462	18.3824	15.054	22.4467	20.2499	16.5834	24.7271	25.6783	21.0289	31.3557	43.5818	35.6907	53.2175	2041	81.9807	70.5826	95.2193	43.5802	37.5211	50.6177	46.9237	40.3998	54.5012	56.259	48.4371	65.344	84.9037	73.0992	98.6144
2042	78.9163	62.4813	99.6744	27.7649	21.9826	35.0682	32.7616	25.9387	41.3791	41.992	33.2468	53.0375	81.0794	64.1939	102.406	2042	45.6461	37.2425	55.946	16.9714	13.8469	20.801	19.5362	15.9395	23.9445	24.1281	19.686	29.5725	42.0456	34.3048	51.5331	2042	79.755	68.5968	92.7283	40.9861	35.2519	47.6531	45.6387	39.2536	53.0624	53.6262	46.1236	62.3492	82.5785	71.0253	96.011
2043	76.9728	60.7702	97.4954	25.7038	20.2932	32.557	31.9392	25.216	40.4549	39.6872	31.3331	50.2687	79.0441	62.4055	100.119	2043	44.1128	35.92	54.1743	15.6712	12.7607	19.2456	18.8506	15.3496	23.1502	22.675	18.4637	27.8468	40.5701	33.0352	49.8236	2043	77.756	66.8531	90.437	38.6303	33.2136	44.9304	44.4853	38.2476	51.7403	51.2277	44.0446	59.5823	80.4916	69.2051	93.6187
2044	75.2578	59.3379	95.449	23.8548	18.8086	30.2549	31.2148	24.6117	39.5896	37.6021	29.6478	47.6905	77.2515	60.9098	97.9775	2044	42.7131	34.7566	52.4911	14.5076	11.8052	17.8288	18.2356	14.8387	22.4101	21.3639	17.3843	26.2546	39.2464	31.9357	48.2308	2044	76.0308	65.3674	88.4336	36.5184	31.3967	42.4757	43.4903	37.3908	50.5849	49.0824	42.1986	57.0892	78.6913	67.6548	91.5282
2045	73.8715	58.2257	93.7213	22.2278	17.52	28.2005	30.6295	24.1423	38.8599	35.7697	28.1938	45.3814	75.8028	59.748	96.1717	2045	41.53	33.7924	51.0394	13.4942	10.9801	16.5841	17.7244	14.4221	21.7828	20.2242	16.4562	24.8551	38.1462	31.0391	46.8807	2045	74.6038	64.1379	86.7775	34.6437	29.7837	40.2968	42.6676	36.6819	49.6299	47.1927	40.5723	54.8935	77.2026	66.3721	89.8003
2046	72.8858	57.4488	92.4708	20.8202	16.4105	26.4147	30.2125	23.8136	38.3309	34.2049	26.9604	43.396	74.7709	58.9347	94.8625	2046	40.6247	33.0502	49.9352	12.6344	10.2787	15.53	17.3412	14.1079	21.3154	19.2717	15.6784	23.6884	37.3215	30.3629	45.8749	2046	73.479	63.1516	85.4953	32.9897	28.353	38.3846	42.0189	36.1132	48.8904	45.5477	39.146	52.9963	76.0288	65.343	88.4621
2047	72.3465	57.005	91.8167	19.6203	15.4597	24.9006	29.9824	23.6245	38.0514	32.9073	25.9291	41.7635	74.2014	58.4666	94.1709	2047	40.0383	32.5414	49.2622	11.924	9.69131	14.671	17.1019	13.8997	21.0419	18.5108	15.0448	22.7753	36.8066	29.9149	45.2861	2047	72.6423	62.3887	84.5812	31.5331	27.0821	36.7156	41.536	35.6731	48.3625	44.1257	37.8972	51.3778	75.1552	64.5469	87.507
2048	72.275	56.8833	91.8314	18.6099	14.6467	23.6454	29.9477	23.57	38.051	31.865	25.079	40.4871	74.1155	58.3319	94.1699	2048	39.7942	32.2719	49.0699	11.3533	9.20723	13.9997	17.0156	13.7992	20.9818	17.9378	14.547	22.1189	36.6209	29.6985	45.1569	2048	72.0648	61.8254	83.9999	30.2462	25.9487	35.2555	41.2023	35.3481	48.0261	42.8976	36.8025	50.0021	74.5514	63.9587	86.8983
2049	72.6709	57.0702	92.5362	17.7665	13.9524	22.6231	30.1078	23.6444	38.3381	31.0567	24.3895	39.5463	74.5118	58.5159	94.8804	2049	39.9008	32.2456	49.3734	10.9092	8.81616	13.499	17.085	13.8072	21.1411	17.5419	14.1764	21.7064	36.7703	29.7156	45.4997	2049	71.7052	61.4346	83.6929	29.0989	24.931	33.9637	40.994	35.1223	47.8474	41.8289	35.8376	48.8218	74.1745	63.5502	86.5749
2050	73.513	57.5512	93.9017	17.0649	13.3597	21.7979	30.4539	23.8415	38.9002	30.4539	23.8415	38.9002	75.3682	59.0036	96.2715	2050	40.3522	32.4643	50.1566	10.5756	8.50828	13.1451	17.3073	13.9241	21.5124	17.3073	13.9241	21.5124	37.2485	29.9673	46.2989	2050	71.5135	61.1846	83.5861	28.0608	24.0079	32.7979	40.8823	34.9776	47.7839	40.8823	34.9776	47.7839	73.9723	63.2883	86.46

## Sheet: Table S5_DALY_70-70+
Supplementary Table 5. Projected DALY rates attributable to diets high in sodium for stomach cancer among population aged ≥70 years, 2022-2050. (A) Sex combined, (B) females, (C) males.
A)	Sex combined															B)	Females															C)	Males
Year	Reference			Scenario 1			Scenario 2			Scenario 3			Scenario 4			Year	Reference			Scenario 1			Scenario 2			Scenario 3			Scenario 4			Year	Reference			Scenario 1			Scenario 2			Scenario 3			Scenario 4
	Mean (95% prediction intervals)			Mean (95% prediction intervals)			Mean (95% prediction intervals)			Mean (95% prediction intervals)			Mean (95% prediction intervals)				Mean (95% prediction intervals)			Mean (95% prediction intervals)			Mean (95% prediction intervals)			Mean (95% prediction intervals)			Mean (95% prediction intervals)				Mean (95% prediction intervals)			Mean (95% prediction intervals)			Mean (95% prediction intervals)			Mean (95% prediction intervals)			Mean (95% prediction intervals)
	Value	Lower bound	Upper bound	Value	Lower bound	Upper bound	Value	Lower bound	Upper bound	Value	Lower bound	Upper bound	Value	Lower bound	Upper bound		Value	Lower bound	Upper bound	Value	Lower bound	Upper bound	Value	Lower bound	Upper bound	Value	Lower bound	Upper bound	Value	Lower bound	Upper bound		Value	Lower bound	Upper bound	Value	Lower bound	Upper bound	Value	Lower bound	Upper bound	Value	Lower bound	Upper bound	Value	Lower bound	Upper bound
1990	386.748	386.748	386.748	386.748	386.748	386.748	386.748	386.748	386.748	386.748	386.748	386.748	386.748	386.748	386.748	1990	249.796	249.796	249.796	249.796	249.796	249.796	249.796	249.796	249.796	249.796	249.796	249.796	249.796	249.796	249.796	1990	602.703	602.703	602.703	602.703	602.703	602.703	602.703	602.703	602.703	602.703	602.703	602.703	602.703	602.703	602.703
1991	376	376	376	376	376	376	376	376	376	376	376	376	376	376	376	1991	241.9	241.9	241.9	241.9	241.9	241.9	241.9	241.9	241.9	241.9	241.9	241.9	241.9	241.9	241.9	1991	590.695	590.695	590.695	590.695	590.695	590.695	590.695	590.695	590.695	590.695	590.695	590.695	590.695	590.695	590.695
1992	365.066	365.066	365.066	365.066	365.066	365.066	365.066	365.066	365.066	365.066	365.066	365.066	365.066	365.066	365.066	1992	233.673	233.673	233.673	233.673	233.673	233.673	233.673	233.673	233.673	233.673	233.673	233.673	233.673	233.673	233.673	1992	578.246	578.246	578.246	578.246	578.246	578.246	578.246	578.246	578.246	578.246	578.246	578.246	578.246	578.246	578.246
1993	352.835	352.835	352.835	352.835	352.835	352.835	352.835	352.835	352.835	352.835	352.835	352.835	352.835	352.835	352.835	1993	226.502	226.502	226.502	226.502	226.502	226.502	226.502	226.502	226.502	226.502	226.502	226.502	226.502	226.502	226.502	1993	559.696	559.696	559.696	559.696	559.696	559.696	559.696	559.696	559.696	559.696	559.696	559.696	559.696	559.696	559.696
1994	344.028	344.028	344.028	344.028	344.028	344.028	344.028	344.028	344.028	344.028	344.028	344.028	344.028	344.028	344.028	1994	220.524	220.524	220.524	220.524	220.524	220.524	220.524	220.524	220.524	220.524	220.524	220.524	220.524	220.524	220.524	1994	546.011	546.011	546.011	546.011	546.011	546.011	546.011	546.011	546.011	546.011	546.011	546.011	546.011	546.011	546.011
1995	335.124	335.124	335.124	335.124	335.124	335.124	335.124	335.124	335.124	335.124	335.124	335.124	335.124	335.124	335.124	1995	212.44	212.44	212.44	212.44	212.44	212.44	212.44	212.44	212.44	212.44	212.44	212.44	212.44	212.44	212.44	1995	534.403	534.403	534.403	534.403	534.403	534.403	534.403	534.403	534.403	534.403	534.403	534.403	534.403	534.403	534.403
1996	322.417	322.417	322.417	322.417	322.417	322.417	322.417	322.417	322.417	322.417	322.417	322.417	322.417	322.417	322.417	1996	202.341	202.341	202.341	202.341	202.341	202.341	202.341	202.341	202.341	202.341	202.341	202.341	202.341	202.341	202.341	1996	515.436	515.436	515.436	515.436	515.436	515.436	515.436	515.436	515.436	515.436	515.436	515.436	515.436	515.436	515.436
1997	310.543	310.543	310.543	310.543	310.543	310.543	310.543	310.543	310.543	310.543	310.543	310.543	310.543	310.543	310.543	1997	191.976	191.976	191.976	191.976	191.976	191.976	191.976	191.976	191.976	191.976	191.976	191.976	191.976	191.976	191.976	1997	498.966	498.966	498.966	498.966	498.966	498.966	498.966	498.966	498.966	498.966	498.966	498.966	498.966	498.966	498.966
1998	307.81	307.81	307.81	307.81	307.81	307.81	307.81	307.81	307.81	307.81	307.81	307.81	307.81	307.81	307.81	1998	188.421	188.421	188.421	188.421	188.421	188.421	188.421	188.421	188.421	188.421	188.421	188.421	188.421	188.421	188.421	1998	495.391	495.391	495.391	495.391	495.391	495.391	495.391	495.391	495.391	495.391	495.391	495.391	495.391	495.391	495.391
1999	301.321	301.321	301.321	301.321	301.321	301.321	301.321	301.321	301.321	301.321	301.321	301.321	301.321	301.321	301.321	1999	183.579	183.579	183.579	183.579	183.579	183.579	183.579	183.579	183.579	183.579	183.579	183.579	183.579	183.579	183.579	1999	484.48	484.48	484.48	484.48	484.48	484.48	484.48	484.48	484.48	484.48	484.48	484.48	484.48	484.48	484.48
2000	289.709	289.709	289.709	289.709	289.709	289.709	289.709	289.709	289.709	289.709	289.709	289.709	289.709	289.709	289.709	2000	175.816	175.816	175.816	175.816	175.816	175.816	175.816	175.816	175.816	175.816	175.816	175.816	175.816	175.816	175.816	2000	465.239	465.239	465.239	465.239	465.239	465.239	465.239	465.239	465.239	465.239	465.239	465.239	465.239	465.239	465.239
2001	278.939	278.939	278.939	278.939	278.939	278.939	278.939	278.939	278.939	278.939	278.939	278.939	278.939	278.939	278.939	2001	168.052	168.052	168.052	168.052	168.052	168.052	168.052	168.052	168.052	168.052	168.052	168.052	168.052	168.052	168.052	2001	448.268	448.268	448.268	448.268	448.268	448.268	448.268	448.268	448.268	448.268	448.268	448.268	448.268	448.268	448.268
2002	270.205	270.205	270.205	270.205	270.205	270.205	270.205	270.205	270.205	270.205	270.205	270.205	270.205	270.205	270.205	2002	162.527	162.527	162.527	162.527	162.527	162.527	162.527	162.527	162.527	162.527	162.527	162.527	162.527	162.527	162.527	2002	433.205	433.205	433.205	433.205	433.205	433.205	433.205	433.205	433.205	433.205	433.205	433.205	433.205	433.205	433.205
2003	265.508	265.508	265.508	265.508	265.508	265.508	265.508	265.508	265.508	265.508	265.508	265.508	265.508	265.508	265.508	2003	157.9	157.9	157.9	157.9	157.9	157.9	157.9	157.9	157.9	157.9	157.9	157.9	157.9	157.9	157.9	2003	427.221	427.221	427.221	427.221	427.221	427.221	427.221	427.221	427.221	427.221	427.221	427.221	427.221	427.221	427.221
2004	262.067	262.067	262.067	262.067	262.067	262.067	262.067	262.067	262.067	262.067	262.067	262.067	262.067	262.067	262.067	2004	156.038	156.038	156.038	156.038	156.038	156.038	156.038	156.038	156.038	156.038	156.038	156.038	156.038	156.038	156.038	2004	420.415	420.415	420.415	420.415	420.415	420.415	420.415	420.415	420.415	420.415	420.415	420.415	420.415	420.415	420.415
2005	256.723	256.723	256.723	256.723	256.723	256.723	256.723	256.723	256.723	256.723	256.723	256.723	256.723	256.723	256.723	2005	152.519	152.519	152.519	152.519	152.519	152.519	152.519	152.519	152.519	152.519	152.519	152.519	152.519	152.519	152.519	2005	411.331	411.331	411.331	411.331	411.331	411.331	411.331	411.331	411.331	411.331	411.331	411.331	411.331	411.331	411.331
2006	249.927	249.927	249.927	249.927	249.927	249.927	249.927	249.927	249.927	249.927	249.927	249.927	249.927	249.927	249.927	2006	148.246	148.246	148.246	148.246	148.246	148.246	148.246	148.246	148.246	148.246	148.246	148.246	148.246	148.246	148.246	2006	399.743	399.743	399.743	399.743	399.743	399.743	399.743	399.743	399.743	399.743	399.743	399.743	399.743	399.743	399.743
2007	244.88	244.88	244.88	244.88	244.88	244.88	244.88	244.88	244.88	244.88	244.88	244.88	244.88	244.88	244.88	2007	143.504	143.504	143.504	143.504	143.504	143.504	143.504	143.504	143.504	143.504	143.504	143.504	143.504	143.504	143.504	2007	393.328	393.328	393.328	393.328	393.328	393.328	393.328	393.328	393.328	393.328	393.328	393.328	393.328	393.328	393.328
2008	239.826	239.826	239.826	239.826	239.826	239.826	239.826	239.826	239.826	239.826	239.826	239.826	239.826	239.826	239.826	2008	140.03	140.03	140.03	140.03	140.03	140.03	140.03	140.03	140.03	140.03	140.03	140.03	140.03	140.03	140.03	2008	385.293	385.293	385.293	385.293	385.293	385.293	385.293	385.293	385.293	385.293	385.293	385.293	385.293	385.293	385.293
2009	235.752	235.752	235.752	235.752	235.752	235.752	235.752	235.752	235.752	235.752	235.752	235.752	235.752	235.752	235.752	2009	138.286	138.286	138.286	138.286	138.286	138.286	138.286	138.286	138.286	138.286	138.286	138.286	138.286	138.286	138.286	2009	377.373	377.373	377.373	377.373	377.373	377.373	377.373	377.373	377.373	377.373	377.373	377.373	377.373	377.373	377.373
2010	230.891	230.891	230.891	230.891	230.891	230.891	230.891	230.891	230.891	230.891	230.891	230.891	230.891	230.891	230.891	2010	135.39	135.39	135.39	135.39	135.39	135.39	135.39	135.39	135.39	135.39	135.39	135.39	135.39	135.39	135.39	2010	368.943	368.943	368.943	368.943	368.943	368.943	368.943	368.943	368.943	368.943	368.943	368.943	368.943	368.943	368.943
2011	226.226	226.226	226.226	226.226	226.226	226.226	226.226	226.226	226.226	226.226	226.226	226.226	226.226	226.226	226.226	2011	133.261	133.261	133.261	133.261	133.261	133.261	133.261	133.261	133.261	133.261	133.261	133.261	133.261	133.261	133.261	2011	359.73	359.73	359.73	359.73	359.73	359.73	359.73	359.73	359.73	359.73	359.73	359.73	359.73	359.73	359.73
2012	219.466	219.466	219.466	219.466	219.466	219.466	219.466	219.466	219.466	219.466	219.466	219.466	219.466	219.466	219.466	2012	129.772	129.772	129.772	129.772	129.772	129.772	129.772	129.772	129.772	129.772	129.772	129.772	129.772	129.772	129.772	2012	347.447	347.447	347.447	347.447	347.447	347.447	347.447	347.447	347.447	347.447	347.447	347.447	347.447	347.447	347.447
2013	214.692	214.692	214.692	214.692	214.692	214.692	214.692	214.692	214.692	214.692	214.692	214.692	214.692	214.692	214.692	2013	127.023	127.023	127.023	127.023	127.023	127.023	127.023	127.023	127.023	127.023	127.023	127.023	127.023	127.023	127.023	2013	339.136	339.136	339.136	339.136	339.136	339.136	339.136	339.136	339.136	339.136	339.136	339.136	339.136	339.136	339.136
2014	209.421	209.421	209.421	209.421	209.421	209.421	209.421	209.421	209.421	209.421	209.421	209.421	209.421	209.421	209.421	2014	123.753	123.753	123.753	123.753	123.753	123.753	123.753	123.753	123.753	123.753	123.753	123.753	123.753	123.753	123.753	2014	330.41	330.41	330.41	330.41	330.41	330.41	330.41	330.41	330.41	330.41	330.41	330.41	330.41	330.41	330.41
2015	204.343	204.343	204.343	204.343	204.343	204.343	204.343	204.343	204.343	204.343	204.343	204.343	204.343	204.343	204.343	2015	120.58	120.58	120.58	120.58	120.58	120.58	120.58	120.58	120.58	120.58	120.58	120.58	120.58	120.58	120.58	2015	322.45	322.45	322.45	322.45	322.45	322.45	322.45	322.45	322.45	322.45	322.45	322.45	322.45	322.45	322.45
2016	199.638	199.638	199.638	199.638	199.638	199.638	199.638	199.638	199.638	199.638	199.638	199.638	199.638	199.638	199.638	2016	119.134	119.134	119.134	119.134	119.134	119.134	119.134	119.134	119.134	119.134	119.134	119.134	119.134	119.134	119.134	2016	313.01	313.01	313.01	313.01	313.01	313.01	313.01	313.01	313.01	313.01	313.01	313.01	313.01	313.01	313.01
2017	193.244	193.244	193.244	193.244	193.244	193.244	193.244	193.244	193.244	193.244	193.244	193.244	193.244	193.244	193.244	2017	115.612	115.612	115.612	115.612	115.612	115.612	115.612	115.612	115.612	115.612	115.612	115.612	115.612	115.612	115.612	2017	301.554	301.554	301.554	301.554	301.554	301.554	301.554	301.554	301.554	301.554	301.554	301.554	301.554	301.554	301.554
2018	187.701	187.701	187.701	187.701	187.701	187.701	187.701	187.701	187.701	187.701	187.701	187.701	187.701	187.701	187.701	2018	113.649	113.649	113.649	113.649	113.649	113.649	113.649	113.649	113.649	113.649	113.649	113.649	113.649	113.649	113.649	2018	290.09	290.09	290.09	290.09	290.09	290.09	290.09	290.09	290.09	290.09	290.09	290.09	290.09	290.09	290.09
2019	182.74	182.74	182.74	182.74	182.74	182.74	182.74	182.74	182.74	182.74	182.74	182.74	182.74	182.74	182.74	2019	110.612	110.612	110.612	110.612	110.612	110.612	110.612	110.612	110.612	110.612	110.612	110.612	110.612	110.612	110.612	2019	281.651	281.651	281.651	281.651	281.651	281.651	281.651	281.651	281.651	281.651	281.651	281.651	281.651	281.651	281.651
2020	177.114	177.114	177.114	177.114	177.114	177.114	177.114	177.114	177.114	177.114	177.114	177.114	177.114	177.114	177.114	2020	104.995	104.995	104.995	104.995	104.995	104.995	104.995	104.995	104.995	104.995	104.995	104.995	104.995	104.995	104.995	2020	275.464	275.464	275.464	275.464	275.464	275.464	275.464	275.464	275.464	275.464	275.464	275.464	275.464	275.464	275.464
2021	181.038	181.038	181.038	181.038	181.038	181.038	181.038	181.038	181.038	181.038	181.038	181.038	181.038	181.038	181.038	2021	107.744	107.744	107.744	107.744	107.744	107.744	107.744	107.744	107.744	107.744	107.744	107.744	107.744	107.744	107.744	2021	280.614	280.614	280.614	280.614	280.614	280.614	280.614	280.614	280.614	280.614	280.614	280.614	280.614	280.614	280.614
2022	179.818	176.309	183.397	179.699	176.192	183.275	179.699	176.192	183.275	179.699	176.192	183.275	179.699	176.192	183.275	2022	105.539	102.67	108.487	105.431	102.566	108.377	105.431	102.566	108.377	105.431	102.566	108.377	105.431	102.566	108.377	2022	283.727	277.839	289.739	283.32	277.441	289.324	283.32	277.441	289.324	283.32	277.441	289.324	283.32	277.441	289.324
2023	173.281	169.071	177.596	171.722	167.55	175.999	170.815	166.665	175.069	172.258	168.073	176.548	173.065	168.86	177.375	2023	103.46	99.8705	107.179	102.128	98.584	105.799	101.374	97.8559	105.018	102.574	99.0148	106.261	103.247	99.6645	106.958	2023	284.079	274.246	294.265	278.382	268.746	288.364	275.148	265.624	285.014	280.302	270.6	290.352	283.207	273.404	293.361
2024	170.245	166.108	174.484	167.342	163.276	171.51	165.579	161.556	169.702	168.389	164.297	172.582	169.97	165.84	174.203	2024	101.468	97.5379	105.557	98.9887	95.1545	102.977	97.532	93.7542	101.462	99.8557	95.9879	103.879	101.17	97.2518	105.247	2024	281.911	269.796	294.571	271.055	259.406	283.226	264.794	253.415	276.685	274.807	262.997	287.147	280.532	268.476	293.129
2025	167.208	163.145	171.372	163.074	159.112	167.135	160.503	156.603	164.5	164.606	160.606	168.705	166.93	162.874	171.087	2025	99.528	95.4369	103.795	95.9935	92.0477	100.109	93.8824	90.0233	97.9069	97.2575	93.2596	101.427	99.1846	95.1076	103.436	2025	277.978	264.96	291.636	262.194	249.915	275.076	253.163	241.306	265.601	267.656	255.121	280.807	276.064	263.135	289.628
2026	164.156	160.167	168.244	158.915	155.054	162.872	155.583	151.803	159.458	160.908	156.998	164.915	163.945	159.961	168.027	2026	97.6126	93.4587	101.951	93.1258	89.1628	97.265	90.4052	86.558	94.4234	94.7643	90.7316	98.9763	97.2763	93.1366	101.6	2026	273.138	260.021	286.917	252.693	240.558	265.441	241.155	229.574	253.32	259.737	247.263	272.839	270.672	257.673	284.326
2027	161.079	157.165	165.091	154.862	151.099	158.718	150.814	147.149	154.57	157.293	153.471	161.21	161.012	157.1	165.022	2027	95.7005	91.5414	100.049	90.3725	86.445	94.4785	87.0844	83.2997	91.0409	92.3644	88.3503	96.5609	95.4349	91.2873	99.7709	2027	268.096	255.182	281.663	243.243	231.526	255.552	229.439	218.387	241.05	251.747	239.62	264.487	265.064	252.296	278.478
2028	157.973	154.134	161.907	150.912	147.245	154.67	146.191	142.639	149.831	153.76	150.024	157.589	158.133	154.29	162.071	2028	93.7757	89.6468	98.0948	87.7229	83.8604	91.7632	83.9069	80.2125	87.7714	90.0482	86.0833	94.1956	93.6522	89.5287	97.9656	2028	263.303	250.617	276.631	234.254	222.967	246.111	218.394	207.871	229.449	244.116	232.354	256.473	259.693	247.181	272.838
2029	154.834	151.072	158.69	147.063	143.489	150.725	141.709	138.266	145.238	150.306	146.653	154.049	155.304	151.531	159.172	2029	91.8277	87.7513	96.0935	85.1683	81.3875	89.1247	80.8618	77.2722	84.6182	87.8079	83.9099	91.8869	91.9215	87.8409	96.1916	2029	258.966	246.457	272.111	225.894	214.982	237.36	208.153	198.098	218.719	237.028	225.578	249.059	254.765	242.459	267.697
2030	151.667	147.981	155.444	143.312	139.829	146.881	137.365	134.028	140.786	146.929	143.359	150.588	152.527	148.821	156.325	2030	89.8507	85.8413	94.0474	82.7016	79.0112	86.5644	77.9399	74.462	81.5803	85.6373	81.8159	89.6372	90.2375	86.2108	94.4523	2030	255.114	242.745	268.113	218.162	207.584	229.278	198.693	189.06	208.818	230.493	219.318	242.238	250.309	238.173	263.064
2031	148.476	144.868	152.173	139.656	136.263	143.134	133.155	129.919	136.47	143.628	140.138	147.205	149.799	146.159	153.529	2031	87.8434	83.9105	91.9605	80.3169	76.721	84.0813	75.1335	71.7697	78.655	83.5314	79.7916	87.4465	88.596	84.6295	92.7484	2031	251.668	239.432	264.529	210.966	200.709	221.747	189.908	180.675	199.613	224.428	213.517	235.897	246.248	234.276	258.832
2032	145.271	141.741	148.888	136.094	132.787	139.483	129.073	125.937	132.287	140.402	136.99	143.898	147.12	143.545	150.784	2032	85.8081	81.9583	89.8388	78.0091	74.5092	81.6734	72.4357	69.1859	75.8383	81.4858	77.8299	85.3134	86.9935	83.0905	91.0798	2032	248.508	236.41	261.225	204.187	194.247	214.636	181.67	172.826	190.967	218.714	208.067	229.906	242.466	230.662	254.874
2033	142.063	138.611	145.601	132.623	129.401	135.926	126.764	123.684	129.921	137.248	133.913	140.666	144.489	140.978	148.087	2033	83.7507	79.9881	87.6903	75.774	72.3698	79.3384	71.1315	67.9358	74.4775	79.497	75.9255	83.2365	85.4272	81.5892	89.4456	2033	245.518	233.562	258.087	197.714	188.085	207.835	178.96	170.245	188.121	213.241	202.857	224.158	238.849	227.217	251.076
2034	138.866	135.491	142.324	129.24	126.1	132.459	124.497	121.472	127.598	134.164	130.904	137.506	141.904	138.456	145.438	2034	81.6795	78.0068	85.5252	73.6079	70.2981	77.0735	69.8555	66.7144	73.1444	77.5619	74.0743	81.2137	83.8947	80.1223	87.8446	2034	242.607	230.792	255.027	191.467	182.142	201.268	176.309	167.722	185.335	207.928	197.801	218.572	235.31	223.85	247.357
2035	135.692	132.395	139.072	125.944	122.884	129.08	122.271	119.3	125.315	131.15	127.964	134.417	139.366	135.98	142.837	2035	79.6048	76.0234	83.355	71.5076	68.2905	74.8763	68.606	65.5194	71.8381	75.678	72.2733	79.2432	82.3941	78.6872	86.2757	2035	239.72	228.045	251.992	185.395	176.366	194.886	173.677	165.218	182.568	202.723	192.85	213.101	231.798	220.509	243.664
2036	132.558	129.337	135.859	122.732	119.75	125.788	120.084	117.166	123.074	128.204	125.089	131.397	136.874	133.548	140.282	2036	77.538	74.0483	81.1922	69.4702	66.3436	72.7442	67.3819	64.3493	70.5574	73.8431	70.5197	77.3231	80.9239	77.2818	84.7376	2036	236.831	225.296	248.956	179.478	170.737	188.667	171.047	162.717	179.805	197.606	187.982	207.723	228.288	217.17	239.976
2037	129.477	126.331	132.701	119.601	116.695	122.58	117.936	115.07	120.873	125.324	122.279	128.445	134.426	131.16	137.774	2037	75.4912	72.0928	79.0497	67.4932	64.4549	70.6748	66.1818	63.2026	69.3016	72.0552	68.8115	75.4518	79.4827	75.9047	83.2294	2037	233.937	222.542	245.915	173.711	165.249	182.605	168.42	160.217	177.044	192.575	183.195	202.436	224.782	213.833	236.291
2038	126.461	123.388	129.61	116.551	113.719	119.453	115.827	113.012	118.711	122.509	119.532	125.56	132.022	128.814	135.309	2038	73.4763	70.1682	76.9404	65.5744	62.622	68.6659	65.005	62.0783	68.0697	70.3125	67.1468	73.6275	78.0693	74.5544	81.75	2038	231.048	219.793	242.879	168.098	159.91	176.706	165.804	157.727	174.294	187.639	178.499	197.247	221.29	210.51	232.621
2039	123.523	120.522	126.599	113.578	110.818	116.407	113.755	110.991	116.588	119.757	116.847	122.739	129.66	126.51	132.889	2039	71.5049	68.2852	74.8764	63.7114	60.8427	66.7155	63.8505	60.9755	66.8611	68.6135	65.524	71.8487	76.6828	73.23	80.2985	2039	228.179	217.064	239.864	162.649	154.726	170.977	163.209	155.258	171.566	182.808	173.903	192.169	217.826	207.215	228.98
2040	120.672	117.74	123.677	110.681	107.992	113.438	111.721	109.006	114.503	117.066	114.222	119.982	127.342	124.247	130.513	2040	69.5873	66.4537	72.8685	61.9025	59.1151	64.8215	62.7176	59.8934	65.675	66.9568	63.9417	70.114	75.3223	71.9305	78.874	2040	225.344	214.367	236.883	157.367	149.702	165.426	160.646	152.82	168.872	178.092	169.416	187.211	214.406	203.962	225.385
2041	117.917	115.052	120.853	107.858	105.237	110.544	109.723	107.057	112.455	114.437	111.656	117.286	125.064	122.025	128.179	2041	67.7325	64.6824	70.9264	60.1459	57.4374	62.9821	61.6057	58.8315	64.5108	65.341	62.3985	68.4221	73.9869	70.6551	77.4758	2041	222.551	211.71	233.947	152.257	144.84	160.053	158.123	150.42	166.22	173.496	165.045	182.381	211.038	200.758	221.845
2042	115.262	112.462	118.133	105.107	102.553	107.725	107.76	105.142	110.444	111.866	109.148	114.652	122.827	119.843	125.886	2042	65.948	62.9781	69.0578	58.4397	55.808	61.1956	60.5142	57.7891	63.3679	63.7649	60.8933	66.7718	72.6761	69.4032	76.1032	2042	219.805	209.098	231.061	147.315	140.139	154.859	155.642	148.061	163.612	169.023	160.79	177.679	207.728	197.609	218.365
2043	112.712	109.973	115.519	102.426	99.9376	104.977	105.833	103.261	108.468	109.353	106.696	112.076	120.63	117.699	123.635	2043	64.2393	61.3464	67.2687	56.7825	54.2254	59.4602	59.4426	56.7657	62.2458	62.2274	59.425	65.1619	71.3891	68.1742	74.7556	2043	217.107	206.532	228.225	142.539	135.596	149.838	153.206	145.743	161.052	164.671	156.65	173.104	204.477	194.516	214.947
2044	110.266	107.587	113.012	99.8138	97.3886	102.3	103.94	101.415	106.529	106.896	104.299	109.558	118.473	115.594	121.423	2044	62.6104	59.7908	65.563	55.1727	52.688	57.7745	58.3904	55.7609	61.144	60.7274	57.9926	63.5912	70.1254	66.9674	73.4324	2044	214.456	204.009	225.438	137.923	131.204	144.985	150.813	143.467	158.536	160.437	152.621	168.652	201.283	191.478	211.59
2045	107.925	105.303	110.613	97.268	94.9046	99.6903	102.081	99.6007	104.623	104.495	101.956	107.097	116.354	113.527	119.252	2045	61.0632	58.3132	63.9428	53.6088	51.1946	56.1369	57.3572	54.7742	60.0621	59.2639	56.595	62.0587	68.8846	65.7824	72.133	2045	211.848	201.528	222.696	133.459	126.958	140.293	148.461	141.229	156.064	156.315	148.7	164.319	198.144	188.492	208.29
2046	105.684	103.116	108.316	94.7871	92.484	97.1476	100.255	97.8194	102.752	102.147	99.6654	104.691	114.273	111.497	117.119	2046	59.5977	56.9138	62.4083	52.0895	49.7437	54.546	56.3425	53.8052	58.9996	57.836	55.2314	60.5635	67.6659	64.6186	70.857	2046	209.28	199.085	219.996	129.141	122.85	135.754	146.148	139.029	153.632	152.301	144.882	160.1	195.057	185.555	205.045
2047	103.54	101.024	106.118	92.3695	90.1251	94.6698	98.4623	96.0699	100.914	99.8527	97.4265	102.339	112.229	109.502	115.024	2047	58.2126	55.591	60.9579	50.6135	48.3341	53.0003	55.346	52.8535	57.956	56.4427	53.9008	59.1045	66.4691	63.4757	69.6037	2047	206.748	196.677	217.335	124.964	118.877	131.363	143.872	136.863	151.239	148.391	141.163	155.99	192.019	182.665	201.851
2048	101.484	99.0183	104.011	90.0135	87.8264	92.2551	96.7013	94.3517	99.1095	97.6095	95.2378	100.04	110.222	107.544	112.967	2048	56.9048	54.3421	59.5884	49.1794	46.9646	51.4986	54.3673	51.9189	56.9312	55.0831	52.6025	57.6808	65.2937	62.3532	68.3729	2048	204.251	194.301	214.71	120.922	115.031	127.114	141.631	134.732	148.884	144.582	137.539	151.985	189.028	179.82	198.707
2049	99.5104	97.0925	101.989	87.7177	85.5863	89.9021	94.9718	92.6642	97.3369	95.4168	93.0983	97.793	108.251	105.621	110.947	2049	55.67	53.1629	58.2953	47.7861	45.634	50.0396	53.406	51.0008	55.9245	53.7564	51.3355	56.2915	64.1392	61.2507	67.164	2049	201.787	191.957	212.12	117.01	111.31	123.002	139.425	132.633	146.564	140.869	134.007	148.083	186.083	177.018	195.612
2050	97.6098	95.2381	100.041	85.4803	83.4033	87.6091	93.2733	91.0069	95.5961	93.2733	91.0069	95.5961	106.315	103.732	108.962	2050	54.5026	52.0481	57.0729	46.4323	44.3413	48.622	52.4618	50.0992	54.9358	52.4618	50.0992	54.9358	63.0053	60.1678	65.9765	2050	199.355	189.644	209.563	113.224	107.709	119.022	137.252	130.566	144.28	137.252	130.566	144.28	183.183	174.259	192.563
